# Supplementary material for: Transcriptomic analysis of potato (Solanum tuberosum L.) tuber development reveals new insights into starch biosynthesis
Source: PLoS One. 2024 Apr 4;19(4):e0297334. doi: 10.1371/journal.pone.0297334 (PMC10994339; doi:10.1371/journal.pone.0297334)
Supplement: S1 Data — (XLS) [file pone.0297334.s001.xls]

## Sheet: S1
S1 Table: The sequence, name and product size of primers desigend and used for RT-qPCR Analysis
Abbreviation name	transcript/gene_id	Sequence (5' → 3') forward	Sequence (5' → 3') reverse	Product Size
elf	PGSC0003DMT400059830	GTCACACTTCCCACATTGCT	CCAGCATCACCGTTCTTCAA	112
endo	PGSC0003DMG400016169	TCAACCTTCGCTGCCTGATA	TCCTCCAACCAATCCTCCTT	172
gluco	PGSC0003DMT400041215	TCCACAGACTTTACAACCCCA	TCAAACACCCAACTTTTCCTCA	122
gran55	PGSC0003DMT400003355	CTGAGGCAAACGAAGAGACTG	GCAACATCTCCAAGCCCAC	142
gran56	PGSC0003DMT400003356	TCTGTCCTGGTGATTCATAACA	CCTACTGGGTCATACAACTTGA	116
solu	PGSC0003DMT400047731	GGGACGAAGAAACAGAAAGGT	ACCAACAACAGAGCCAGAAC	139
syn3	PGSC0003DMT400058360	TTGGATGGCTGATGGAACTC	CCTTATGTCCACGTCCGAAA	175

## Sheet: S2.1
S2.1 Table: Gene ID, LogFC, and P-value and false discovery rate (FDR) of down-regulated genes in comparison between SI and SII
gene ID	Mean_Control	Mean_Case	Mean_Change	LogFC	Pvalue	FDR
PGSC0003DMG400000011	90.722	8.60895	-82.1131	-1.35595	0.000583157	0.0273578
PGSC0003DMG400000248	186.221	37.8627	-148.358	-1.59662	1.1525e-05	0.0014735
PGSC0003DMG400000277	60.442	17.138	-43.3039	-1.28922	0.000325556	0.0178664
PGSC0003DMG400000597	139.865	49.5806	-90.2847	-1.14685	0.000639564	0.0291804
PGSC0003DMG400000619	278.367	50.4573	-227.91	-2.06559	1.4821e-12	1.5676e-09
PGSC0003DMG400000645	153.37	51.733	-101.637	-1.26203	5.88765e-05	0.00524903
PGSC0003DMG400000685	61.8129	7.9713	-53.8416	-1.77448	3.68293e-06	0.00058298
PGSC0003DMG400000879	446.5	205.258	-241.242	-1.05164	4.93434e-08	1.61714e-05
PGSC0003DMG400000926	190.254	45.5151	-144.738	-1.55545	5.20455e-06	0.000761664
PGSC0003DMG400000997	44.2155	6.37708	-37.8385	-1.39421	0.000432877	0.0219974
PGSC0003DMG400001258	108.751	20.9641	-87.7869	-1.3524	0.00055203	0.0262147
PGSC0003DMG400001299	138.203	52.0521	-86.1509	-1.13529	0.00027671	0.01582
PGSC0003DMG400001344	39.566	5.73924	-33.8268	-1.41538	0.000349646	0.0188768
PGSC0003DMG400001373	36.3738	6.21752	-30.1562	-1.40508	0.000342479	0.0185761
PGSC0003DMG400001374	130.971	34.5155	-96.4552	-1.47176	1.03339e-05	0.00133589
PGSC0003DMG400001418	196.691	60.7411	-135.95	-1.17716	0.00122586	0.0459333
PGSC0003DMG400001419	1415.06	569.544	-845.52	-1.07556	0.000425701	0.0219637
PGSC0003DMG400001460	790.945	301.232	-489.713	-1.32973	6.94883e-16	1.34744e-12
PGSC0003DMG400001550	200.671	18.8918	-181.78	-2.44111	3.80881e-12	3.60483e-09
PGSC0003DMG400001904	3191.81	167.396	-3024.41	-2.02701	3.21625e-07	8.1169e-05
PGSC0003DMG400001967	1013.19	340.369	-672.817	-1.39976	1.95419e-08	7.84e-06
PGSC0003DMG400002028	371.852	118.373	-253.48	-1.41614	2.94645e-07	7.61789e-05
PGSC0003DMG400002049	99.0675	19.5295	-79.5381	-1.75761	2.30834e-07	6.39437e-05
PGSC0003DMG400002076	66.3892	10.3625	-56.0266	-1.32679	0.000824475	0.0351368
PGSC0003DMG400002078	65.1574	9.16692	-55.9904	-1.54734	8.1743e-05	0.00674043
PGSC0003DMG400002123	43.9373	6.77549	-37.1618	-1.50531	0.000120446	0.00907007
PGSC0003DMG400002161	40.6257	1.03625	-39.5895	-2.06672	1.91765e-07	5.37613e-05
PGSC0003DMG400002167	296.255	98.3656	-197.89	-1.23848	0.000158432	0.0110376
PGSC0003DMG400002519	558.096	98.1258	-459.97	-1.86756	5.76278e-08	1.81208e-05
PGSC0003DMG400002523	634.46	223.433	-411.026	-1.13529	0.000879943	0.0368926
PGSC0003DMG400002524	86.8415	10.5219	-76.3196	-2.11231	4.37026e-09	2.11857e-06
PGSC0003DMG400002587	60.9451	12.754	-48.1912	-1.32851	0.000624272	0.0287647
PGSC0003DMG400002615	173.464	52.0521	-121.412	-1.46628	2.73551e-07	7.31638e-05
PGSC0003DMG400002782	122.785	36.0298	-86.7549	-1.45474	1.41382e-06	0.000261097
PGSC0003DMG400002791	105.313	18.4932	-86.8197	-1.69223	4.38521e-06	0.000662594
PGSC0003DMG400002824	110.32	3.66673	-106.653	-3.10969	1.38816e-17	4.03763e-14
PGSC0003DMG400002868	707.638	263.209	-444.429	-1.18636	6.41354e-05	0.00550689
PGSC0003DMG400002870	362.44	144.199	-218.241	-1.21901	1.91027e-08	7.79824e-06
PGSC0003DMG400002967	106.386	14.6669	-91.7187	-1.63538	2.78199e-05	0.00297778
PGSC0003DMG400003022	110.936	13.8701	-97.0657	-1.70501	1.23746e-05	0.00156491
PGSC0003DMG400003095	54.534	2.39143	-52.1425	-1.4362	0.000221498	0.0137964
PGSC0003DMG400003339	145.867	39.457	-106.41	-1.25188	0.000819556	0.0349913
PGSC0003DMG400003563	65.0319	16.4205	-48.6114	-1.28367	0.000684433	0.030586
PGSC0003DMG400003607	97.5773	19.2103	-78.367	-1.54685	3.5514e-05	0.00357738
PGSC0003DMG400003632	2386.29	1098.02	-1288.27	-1.0024	3.93026e-05	0.00385879
PGSC0003DMG400003748	58.0772	1.03625	-57.0409	-1.43127	0.000179716	0.011914
PGSC0003DMG400003793	143.111	38.6603	-104.451	-1.58048	5.90276e-08	1.83135e-05
PGSC0003DMG400004054	221.349	55.6394	-165.709	-1.51638	6.49179e-06	0.000921082
PGSC0003DMG400004081	275.394	110.879	-164.514	-1.15996	4.95272e-06	0.000738749
PGSC0003DMG400004086	924.961	432.837	-492.124	-1.01462	9.72834e-07	0.000200326
PGSC0003DMG400004131	37.9565	1.51454	-36.442	-1.52546	9.87566e-05	0.00787522
PGSC0003DMG400004233	58.243	13.1524	-45.0906	-1.33161	0.000512806	0.0248076
PGSC0003DMG400004291	181.319	54.3633	-126.956	-1.42249	3.42927e-06	0.000558012
PGSC0003DMG400004351	527.645	179.91	-347.734	-1.3762	4.2165e-08	1.42194e-05
PGSC0003DMG400004438	556.507	74.6109	-481.896	-2.27826	1.70173e-12	1.72163e-09
PGSC0003DMG400004499	113.387	11.7175	-101.669	-2.10973	1.79931e-08	7.47645e-06
PGSC0003DMG400004575	253.716	23.9135	-229.802	-2.81217	2.39518e-21	1.11467e-17
PGSC0003DMG400004629	72.0257	7.57251	-64.4532	-1.87678	1.31711e-06	0.000246347
PGSC0003DMG400004652	29.2606	2.07251	-27.1881	-1.62486	4.25525e-05	0.00407453
PGSC0003DMG400004958	67.2768	18.0946	-49.1822	-1.26359	0.000686462	0.0306002
PGSC0003DMG400004961	535.704	227.898	-307.807	-1.02885	0.000474232	0.0234785
PGSC0003DMG400005410	248.059	94.2999	-153.759	-1.09725	0.000710151	0.0312373
PGSC0003DMG400005563	94.3981	13.4713	-80.9268	-1.84287	7.61074e-07	0.000160995
PGSC0003DMG400005702	102.147	40.8123	-61.335	-1.04877	0.00117084	0.0448095
PGSC0003DMG400005705	65.8928	17.2177	-48.6751	-1.36409	0.000152758	0.0107485
PGSC0003DMG400005738	748.597	294.535	-454.062	-1.26489	3.16459e-11	2.37538e-08
PGSC0003DMG400005884	58.4219	12.3554	-46.0665	-1.50718	4.39225e-05	0.00414852
PGSC0003DMG400005890	47.4873	9.64502	-37.8423	-1.30355	0.000877436	0.0368539
PGSC0003DMG400006045	124.659	24.7107	-99.9487	-1.66752	2.73062e-06	0.000450629
PGSC0003DMG400006448	31.1217	2.39143	-28.7303	-1.35112	0.000585915	0.0274319
PGSC0003DMG400006643	241.006	83.9362	-157.07	-1.19699	0.000236297	0.0143561
PGSC0003DMG400006661	134.428	28.2177	-106.21	-1.62812	4.23034e-06	0.000643371
PGSC0003DMG400006700	150.933	59.545	-91.3879	-1.14479	4.18351e-05	0.00403926
PGSC0003DMG400006735	35.5327	1.91314	-33.6196	-1.66054	2.81539e-05	0.00297778
PGSC0003DMG400006802	28.3997	2.15219	-26.2475	-1.50095	0.000151275	0.0107485
PGSC0003DMG400006807	66.7339	14.6671	-52.0668	-1.50162	3.65703e-05	0.00363656
PGSC0003DMG400006841	117.459	21.3631	-96.0963	-1.40136	0.00033949	0.0185002
PGSC0003DMG400006842	24.4589	2.63048	-21.8285	-1.35175	0.000647081	0.0293508
PGSC0003DMG400007171	72.7208	15.7032	-57.0177	-1.2645	0.00123382	0.0460832
PGSC0003DMG400007201	33.8505	2.71016	-31.1404	-1.4272	0.000302052	0.0168875
PGSC0003DMG400007225	35.2345	4.2247	-31.0098	-1.36786	0.000567063	0.0266582
PGSC0003DMG400007390	326.164	21.6022	-304.562	-2.71934	3.29391e-14	4.79038e-11
PGSC0003DMG400007458	211.605	10.2829	-201.323	-2.19367	2.73881e-08	1.00639e-05
PGSC0003DMG400007505	180.981	59.9438	-121.037	-1.25505	0.000102306	0.00806971
PGSC0003DMG400007536	58.7201	9.64502	-49.0751	-1.51597	9.77688e-05	0.00784477
PGSC0003DMG400007564	93.1334	0	-93.1334	-3.39227	1.13877e-18	3.78545e-15
PGSC0003DMG400007665	246.198	75.4079	-170.79	-1.36273	1.72378e-05	0.00204646
PGSC0003DMG400007670	352.287	120.444	-231.843	-1.33133	1.55467e-06	0.000282622
PGSC0003DMG400007815	666.491	235.387	-431.103	-1.27287	8.57324e-06	0.00117347
PGSC0003DMG400007951	26.83	3.18844	-23.6415	-1.35303	0.00064945	0.0294009
PGSC0003DMG400008088	95.5044	31.805	-63.6995	-1.24735	0.000126221	0.00938352
PGSC0003DMG400008164	38.2746	5.02191	-33.2527	-1.51638	0.000121897	0.00912035
PGSC0003DMG400008301	62.9124	1.11594	-61.7965	-2.64211	1.46736e-11	1.26459e-08
PGSC0003DMG400008420	196.313	57.2336	-139.08	-1.20271	0.00115215	0.0444501
PGSC0003DMG400008524	270.763	53.6464	-217.116	-1.70955	9.93757e-07	0.00020284
PGSC0003DMG400008537	349.048	136.309	-212.739	-1.16124	2.64124e-05	0.00285856
PGSC0003DMG400008854	132.315	17.2179	-115.097	-1.88905	5.11282e-07	0.000115505
PGSC0003DMG400009033	108.466	30.5295	-77.9365	-1.32874	0.000167579	0.0114352
PGSC0003DMG400009052	61.7334	13.5512	-48.1822	-1.39661	0.000218465	0.013702
PGSC0003DMG400009124	68.9789	6.29721	-62.6817	-1.81448	4.06018e-06	0.000629038
PGSC0003DMG400009208	762.862	333.676	-429.187	-1.0817	2.57359e-06	0.000427748
PGSC0003DMG400009480	33.1747	1.51454	-31.6602	-1.34795	0.000491434	0.024074
PGSC0003DMG400009817	148.164	24.631	-123.533	-1.61192	2.46085e-05	0.00269931
PGSC0003DMG400009880	43.9969	9.88425	-34.1126	-1.30901	0.00067841	0.0304222
PGSC0003DMG400010316	166.251	34.1966	-132.055	-1.4719	9.72699e-05	0.00783174
PGSC0003DMG400010401	34.0226	5.02191	-29.0007	-1.41038	0.000360798	0.0193442
PGSC0003DMG400010430	183.412	34.5153	-148.897	-1.90583	2.64289e-09	1.36661e-06
PGSC0003DMG400010477	259.339	98.3648	-160.974	-1.23463	1.12764e-06	0.000226199
PGSC0003DMG400010718	149.562	62.2553	-87.3066	-1.06088	0.00024535	0.0146011
PGSC0003DMG400010821	680.643	282.418	-398.224	-1.06902	0.000223656	0.0138278
PGSC0003DMG400011148	155.635	50.0593	-105.575	-1.1619	0.00120791	0.0455539
PGSC0003DMG400011217	206.527	84.4151	-122.112	-1.14062	7.15033e-06	0.000999263
PGSC0003DMG400011438	155.185	6.61613	-148.569	-3.25449	1.33914e-21	7.79009e-18
PGSC0003DMG400011538	203.811	48.6239	-155.188	-1.64083	3.23928e-07	8.1169e-05
PGSC0003DMG400011577	55.2359	1.03625	-54.1996	-1.38586	0.000269208	0.0155826
PGSC0003DMG400011601	106.266	21.283	-84.9834	-1.32377	0.000720518	0.0315739
PGSC0003DMG400011602	100.266	10.841	-89.4248	-1.27657	0.00118417	0.0451721
PGSC0003DMG400011640	743.554	187.085	-556.47	-1.5203	6.13018e-06	0.000885982
PGSC0003DMG400011816	162.543	63.1314	-99.4113	-1.06634	0.0011878	0.0451721
PGSC0003DMG400011846	45.2883	5.42051	-39.8678	-1.43	0.000315374	0.0173897
PGSC0003DMG400011868	610.6	279.631	-330.969	-1.03476	1.58822e-06	0.00028632
PGSC0003DMG400012115	175.417	19.2107	-156.207	-1.78472	5.12601e-06	0.000754918
PGSC0003DMG400012137	63.1441	15.0655	-48.0786	-1.41345	0.000115721	0.00879969
PGSC0003DMG400012292	3488.78	1367.68	-2121.1	-1.13305	0.000104684	0.00817414
PGSC0003DMG400012577	2951.02	1069.57	-1881.45	-1.2939	3.71184e-07	8.9042e-05
PGSC0003DMG400012682	40.8444	5.02191	-35.8225	-1.62105	3.64262e-05	0.00363656
PGSC0003DMG400012718	72.1779	20.0874	-52.0905	-1.31071	0.000250253	0.0147796
PGSC0003DMG400012826	706.54	26.3846	-680.156	-4.21287	2.35069e-67	5.46982e-63
PGSC0003DMG400012839	1336.92	40.1745	-1296.75	-4.19058	2.50389e-46	1.9421e-42
PGSC0003DMG400012848	90.3648	33.9573	-56.4075	-1.08103	0.00126075	0.0468632
PGSC0003DMG400012919	113.075	33.5587	-79.5164	-1.29612	0.000188	0.0123228
PGSC0003DMG400012964	133.601	37.2253	-96.3755	-1.24509	0.000778446	0.0336661
PGSC0003DMG400013015	369.613	137.183	-232.43	-1.19015	6.24534e-05	0.00544281
PGSC0003DMG400013178	197.275	50.2982	-146.977	-1.58974	3.64714e-07	8.84013e-05
PGSC0003DMG400013293	121.798	31.4067	-90.391	-1.44294	3.07954e-05	0.00321343
PGSC0003DMG400013493	60.8656	12.5147	-48.3509	-1.27803	0.0011314	0.0440196
PGSC0003DMG400013525	55.3421	7.73206	-47.61	-1.65178	2.04496e-05	0.00234405
PGSC0003DMG400013631	203.353	28.2181	-175.135	-1.47305	0.000198319	0.0127126
PGSC0003DMG400013751	34.9034	3.8261	-31.0773	-1.35338	0.000633476	0.0290737
PGSC0003DMG400014029	127.395	43.1241	-84.2705	-1.28598	2.19987e-05	0.002461
PGSC0003DMG400014055	313.92	99.9583	-213.961	-1.43999	6.48165e-08	1.98449e-05
PGSC0003DMG400014087	32.943	2.23187	-30.7111	-1.36862	0.000473314	0.0234785
PGSC0003DMG400014204	36.2744	5.26095	-31.0134	-1.39674	0.000422923	0.0218689
PGSC0003DMG400014281	147.224	43.0448	-104.18	-1.19385	0.00127875	0.0473055
PGSC0003DMG400014347	77.5163	16.1815	-61.3349	-1.59312	9.17158e-06	0.00124078
PGSC0003DMG400014386	38.2547	3.66673	-34.588	-1.68158	2.1143e-05	0.00240474
PGSC0003DMG400014513	109.658	40.9719	-68.6861	-1.14911	0.000228513	0.0139561
PGSC0003DMG400014539	1434.75	524.507	-910.242	-1.26969	1.32337e-06	0.000246347
PGSC0003DMG400014705	214.586	71.4222	-143.164	-1.2394	0.000151109	0.0107485
PGSC0003DMG400015192	58.7797	16.7396	-42.0401	-1.20425	0.00120416	0.0455539
PGSC0003DMG400015270	239.555	44.1605	-195.395	-1.93661	1.21846e-09	6.91521e-07
PGSC0003DMG400015342	137.535	16.7394	-120.795	-2.16667	9.37599e-10	5.88991e-07
PGSC0003DMG400015356	107.909	11.9566	-95.9528	-1.85583	1.70026e-06	0.000299722
PGSC0003DMG400015553	71.3698	4.54362	-66.8262	-2.0049	3.64535e-07	8.84013e-05
PGSC0003DMG400015708	54.6862	0.478286	-54.2079	-1.18221	0.00123273	0.0460832
PGSC0003DMG400015726	31.5124	4.6233	-26.8891	-1.34575	0.000692689	0.0307116
PGSC0003DMG400016004	82.8939	20.4064	-62.4875	-1.32049	0.000437874	0.0221498
PGSC0003DMG400016006	77.5691	23.4352	-54.1339	-1.27963	0.000224035	0.0138278
PGSC0003DMG400016115	431.266	156.953	-274.312	-1.18211	0.000139714	0.0101913
PGSC0003DMG400016723	86.8614	27.6601	-59.2012	-1.28328	9.0539e-05	0.0073406
PGSC0003DMG400016833	90.0865	27.2615	-62.825	-1.19521	0.00104426	0.0416083
PGSC0003DMG400017007	173.405	43.2834	-130.121	-1.66422	2.15346e-08	8.27597e-06
PGSC0003DMG400017178	24.7503	0.557968	-24.1923	-1.40704	0.000257556	0.0150959
PGSC0003DMG400017184	36.7049	4.2247	-32.4802	-1.45408	0.000249297	0.0147754
PGSC0003DMG400017186	75.4497	17.3775	-58.0722	-1.26804	0.00104427	0.0416083
PGSC0003DMG400017214	62.8988	6.77549	-56.1233	-1.2789	0.00116613	0.0447768
PGSC0003DMG400017335	155.482	15.1454	-140.336	-1.50363	0.000150859	0.0107485
PGSC0003DMG400017342	82.0727	16.899	-65.1737	-1.5421	2.79432e-05	0.00297778
PGSC0003DMG400017432	566.392	241.608	-324.784	-1.04835	0.000185132	0.012169
PGSC0003DMG400017518	441.725	184.772	-256.953	-1.14881	3.24411e-07	8.1169e-05
PGSC0003DMG400017560	64.0051	16.9787	-47.0264	-1.29492	0.000450088	0.022669
PGSC0003DMG400017707	81.7087	8.76832	-72.9404	-2.20057	1.10047e-09	6.40169e-07
PGSC0003DMG400017776	36.1619	2.55079	-33.6112	-1.72663	1.3503e-05	0.00166245
PGSC0003DMG400017836	639.422	282.501	-356.921	-1.04421	3.13201e-05	0.00325352
PGSC0003DMG400017918	2625.12	546.029	-2079.09	-1.90969	3.41429e-11	2.48272e-08
PGSC0003DMG400017936	127.759	53.1677	-74.5909	-1.02378	0.00106576	0.0421755
PGSC0003DMG400018114	78.7214	20.5659	-58.1555	-1.23419	0.00113621	0.0440641
PGSC0003DMG400018263	85.424	27.8195	-57.6045	-1.16	0.00113317	0.0440196
PGSC0003DMG400018610	159.026	16.1813	-142.844	-1.88903	1.23802e-06	0.000237168
PGSC0003DMG400018614	40.6456	3.74641	-36.8992	-1.67688	2.29639e-05	0.00254451
PGSC0003DMG400018713	251.801	103.068	-148.733	-1.0306	0.0011424	0.0442306
PGSC0003DMG400018819	635.86	205.575	-430.284	-1.3832	1.20948e-06	0.000236499
PGSC0003DMG400018879	423.008	195.295	-227.713	-1.0311	8.01475e-07	0.000168014
PGSC0003DMG400019110	16.7961	0.478286	-16.3178	-1.21926	0.00128605	0.0475003
PGSC0003DMG400019179	165.49	54.2039	-111.286	-1.36471	1.87561e-06	0.000323286
PGSC0003DMG400019196	295.685	79.3142	-216.371	-1.28552	0.000506618	0.0246106
PGSC0003DMG400019257	605.4	248.381	-357.019	-1.13906	7.13565e-06	0.000999263
PGSC0003DMG400019293	79.0395	4.86235	-74.1771	-2.34532	9.5027e-10	5.88991e-07
PGSC0003DMG400019305	46.4605	3.66673	-42.7938	-1.43874	0.000268107	0.0155826
PGSC0003DMG400019437	1189.98	396.645	-793.336	-1.37796	2.64879e-07	7.19176e-05
PGSC0003DMG400019446	564.906	230.528	-334.378	-1.14789	4.13578e-06	0.000633128
PGSC0003DMG400019535	42.5464	1.59422	-40.9522	-2.0365	2.79984e-07	7.40336e-05
PGSC0003DMG400019584	109.38	7.5727	-101.807	-2.66075	5.99335e-14	8.20348e-11
PGSC0003DMG400019627	57.21	13.3916	-43.8184	-1.42723	9.88252e-05	0.00787522
PGSC0003DMG400019677	130.799	50.6167	-80.1819	-1.06534	0.0012964	0.0476553
PGSC0003DMG400019989	48.1892	5.81892	-42.3703	-1.61249	4.27258e-05	0.00407453
PGSC0003DMG400020173	225.74	95.2555	-130.484	-1.00909	0.00120251	0.0455539
PGSC0003DMG400020225	460.243	121.799	-338.444	-1.67004	3.65099e-10	2.42728e-07
PGSC0003DMG400020489	55.8521	11.8771	-43.975	-1.4012	0.000235307	0.0143334
PGSC0003DMG400020698	44.1758	8.29003	-35.8857	-1.47806	0.00011466	0.00877636
PGSC0003DMG400020810	46.4673	6.93486	-39.5325	-1.53648	8.66796e-05	0.00708414
PGSC0003DMG400021095	1011.08	317.253	-693.825	-1.3579	1.16814e-05	0.00148532
PGSC0003DMG400021144	99.2067	33.5585	-65.6481	-1.20582	0.000304673	0.0169604
PGSC0003DMG400021164	2058.04	916.45	-1141.59	-1.0353	3.78299e-05	0.00372994
PGSC0003DMG400021246	33.6052	1.51454	-32.0906	-1.27141	0.00089695	0.0374034
PGSC0003DMG400021343	330.061	102.111	-227.95	-1.30438	8.82076e-05	0.00717658
PGSC0003DMG400021375	147.343	37.4647	-109.878	-1.31253	0.000436784	0.0221428
PGSC0003DMG400021476	257.271	34.7545	-222.517	-1.86841	6.8028e-07	0.000146569
PGSC0003DMG400021499	342.503	94.2997	-248.204	-1.384	6.11959e-05	0.00535326
PGSC0003DMG400021561	50.1894	11.8771	-38.3123	-1.3207	0.000501488	0.0244124
PGSC0003DMG400021727	70.8666	7.25378	-63.6128	-2.12076	1.20919e-08	5.41088e-06
PGSC0003DMG400021991	543.355	253.643	-289.712	-1.01347	2.19278e-06	0.000372436
PGSC0003DMG400022264	52.0704	6.93505	-45.1353	-1.54549	8.67669e-05	0.00708414
PGSC0003DMG400022365	215.818	77.2411	-138.577	-1.13532	0.000707271	0.0311695
PGSC0003DMG400022371	242.429	18.7324	-223.696	-1.97991	4.78177e-07	0.000110165
PGSC0003DMG400022494	346.822	146.35	-200.472	-1.01252	0.00110446	0.0432655
PGSC0003DMG400022609	227.687	98.9228	-128.764	-1.04011	0.000120411	0.00907007
PGSC0003DMG400022792	388.303	112.553	-275.75	-1.53566	2.96174e-08	1.04419e-05
PGSC0003DMG400022807	92.6427	7.25378	-85.3889	-1.4882	0.000166458	0.0114352
PGSC0003DMG400022915	167.569	55.878	-111.691	-1.15322	0.00107237	0.042365
PGSC0003DMG400022980	906.046	329.771	-576.275	-1.25784	3.77622e-06	0.000593709
PGSC0003DMG400023382	176.285	9.96413	-166.321	-2.33503	1.77715e-09	9.61684e-07
PGSC0003DMG400023388	40.1356	5.10159	-35.034	-1.56924	6.76092e-05	0.00578382
PGSC0003DMG400023641	47.9575	9.56552	-38.392	-1.41719	0.000220068	0.0137655
PGSC0003DMG400023815	86.0265	10.4422	-75.5843	-1.70454	1.31389e-05	0.00163129
PGSC0003DMG400023897	196.645	80.27	-116.375	-1.08776	0.000167056	0.0114352
PGSC0003DMG400023939	96.6698	25.1093	-71.5605	-1.30271	0.000451142	0.0226731
PGSC0003DMG400023984	243.735	107.771	-135.965	-1.05801	9.87707e-06	0.00129847
PGSC0003DMG400024068	176.749	51.7334	-125.016	-1.38921	1.86786e-05	0.00218409
PGSC0003DMG400024082	82.1653	12.754	-69.4113	-1.49098	0.000145192	0.0104597
PGSC0003DMG400024275	519.571	212.992	-306.58	-1.1188	2.61815e-05	0.00284681
PGSC0003DMG400024344	46.176	6.85517	-39.3208	-1.59369	4.08327e-05	0.00397547
PGSC0003DMG400024362	106.366	9.80457	-96.5612	-1.90018	1.19443e-06	0.000235536
PGSC0003DMG400024470	284.904	105.777	-179.127	-1.15569	0.000221815	0.0137964
PGSC0003DMG400024486	379.606	163.33	-216.277	-1.07907	1.85551e-05	0.0021806
PGSC0003DMG400024530	41.6389	2.47111	-39.1678	-1.26052	0.00106462	0.0421755
PGSC0003DMG400024535	180.875	60.6611	-120.214	-1.13889	0.00130451	0.0478028
PGSC0003DMG400024764	41.3941	9.72489	-31.6692	-1.26717	0.000998341	0.0404007
PGSC0003DMG400024860	438.593	183.816	-254.777	-1.0855	6.03489e-05	0.00531916
PGSC0003DMG400025007	231.72	89.2772	-142.443	-1.15342	8.19778e-05	0.00674043
PGSC0003DMG400025024	224.727	98.6037	-126.123	-1.02341	0.000196469	0.012699
PGSC0003DMG400025174	152.171	10.8408	-141.33	-2.6145	3.50607e-13	4.29383e-10
PGSC0003DMG400025206	105.903	31.9647	-73.9383	-1.17813	0.00135647	0.0490882
PGSC0003DMG400025259	71.2045	24.4715	-46.733	-1.1348	0.00114634	0.0443093
PGSC0003DMG400025889	1457.73	510.633	-947.098	-1.30318	2.07981e-06	0.000355847
PGSC0003DMG400025953	151.357	48.0657	-103.291	-1.16966	0.00120643	0.0455539
PGSC0003DMG400026010	104.849	41.2908	-63.5587	-1.08327	0.000551836	0.0262147
PGSC0003DMG400026187	157.966	45.9938	-111.972	-1.25434	0.000511448	0.0247935
PGSC0003DMG400026220	67.0451	10.6016	-56.4435	-1.70398	6.28548e-06	0.00090282
PGSC0003DMG400026446	305.601	97.0089	-208.592	-1.43691	1.06372e-07	3.13311e-05
PGSC0003DMG400026500	50.3286	6.85517	-43.4734	-1.70774	9.48326e-06	0.00126095
PGSC0003DMG400026901	156.595	20.2468	-136.348	-1.98834	6.58459e-08	1.98983e-05
PGSC0003DMG400027125	63.7336	14.1888	-49.5448	-1.47353	5.7326e-05	0.00517023
PGSC0003DMG400027143	96.5443	33.6386	-62.9057	-1.19749	0.000200917	0.0128438
PGSC0003DMG400027454	21.0282	0.478286	-20.5499	-1.39576	0.000295225	0.0166738
PGSC0003DMG400027527	95.6299	23.4352	-72.1947	-1.29837	0.000621719	0.028761
PGSC0003DMG400027633	150.191	28.8556	-121.336	-1.85381	1.52913e-08	6.58916e-06
PGSC0003DMG400027654	618.539	128.338	-490.201	-1.71284	4.54773e-07	0.000105821
PGSC0003DMG400027922	51.9579	11.6378	-40.3201	-1.34175	0.000458752	0.022918
PGSC0003DMG400028102	173.497	73.0159	-100.481	-1.01977	0.000936356	0.0387
PGSC0003DMG400028491	245.371	102.987	-142.383	-1.0879	5.72023e-05	0.00517023
PGSC0003DMG400028543	47.4277	3.58705	-43.8406	-1.99291	3.34609e-07	8.28301e-05
PGSC0003DMG400028632	163.828	23.834	-139.994	-2.22121	1.14012e-12	1.32647e-09
PGSC0003DMG400028635	113.724	35.392	-78.3323	-1.28819	0.000126636	0.00938439
PGSC0003DMG400028819	408.894	62.9721	-345.922	-2.31428	6.93785e-17	1.79374e-13
PGSC0003DMG400028989	164.689	66.878	-97.8109	-1.10084	0.000130479	0.00960793
PGSC0003DMG400029165	69.6081	5.65956	-63.9486	-2.04544	1.33422e-07	3.88074e-05
PGSC0003DMG400029179	87.8484	0	-87.8484	-3.03225	1.08081e-14	1.79638e-11
PGSC0003DMG400029390	1045.33	482.416	-562.912	-1.03293	7.35275e-07	0.000156964
PGSC0003DMG400029473	375.91	127.46	-248.45	-1.14675	0.00104074	0.0416083
PGSC0003DMG400029635	125.996	3.90597	-122.09	-1.97999	5.99236e-07	0.000131544
PGSC0003DMG400029792	475.959	179.193	-296.766	-1.27781	2.49745e-08	9.3731e-06
PGSC0003DMG400029989	346.835	105.697	-241.138	-1.21906	0.000691203	0.0307116
PGSC0003DMG400030166	220.594	76.0457	-144.548	-1.27667	1.53134e-05	0.00184626
PGSC0003DMG400030320	56.9516	9.96394	-46.9876	-1.5968	2.47089e-05	0.00269931
PGSC0003DMG400030397	47.1363	0.557968	-46.5784	-2.36163	2.50638e-09	1.32548e-06
PGSC0003DMG400030503	122.162	30.4502	-91.7116	-1.27433	0.000802641	0.0343953
PGSC0003DMG400030948	612.2	51.653	-560.547	-2.71104	6.24713e-16	1.3215e-12
PGSC0003DMG400030969	263.068	94.2198	-168.848	-1.31984	7.82145e-08	2.3333e-05
PGSC0003DMG400031087	48.3812	4.70298	-43.6782	-1.42493	0.000322589	0.0177455
PGSC0003DMG400031231	133.004	39.6962	-93.3076	-1.19214	0.00122198	0.0458733
PGSC0003DMG400031392	40.586	8.13067	-32.4553	-1.29586	0.000946986	0.0389318
PGSC0003DMG400031523	214.235	12.754	-201.481	-2.23803	1.01092e-08	4.61236e-06
PGSC0003DMG400031535	32.1616	3.10876	-29.0528	-1.60715	5.01995e-05	0.00463529
PGSC0003DMG400031771	107.545	28.2183	-79.3265	-1.22639	0.00125695	0.0467966
PGSC0003DMG400031834	303.303	121.161	-182.141	-1.0759	0.000538869	0.0258003
PGSC0003DMG400031846	21.558	2.07251	-19.4855	-1.29589	0.00101225	0.0408775
PGSC0003DMG400032129	45.5797	5.10159	-40.4781	-1.40619	0.000394638	0.0207757
PGSC0003DMG400032498	65.9258	12.4352	-53.4905	-1.4216	0.000242357	0.01446
PGSC0003DMG400032817	90.5505	24.3119	-66.2386	-1.33065	0.000239751	0.014365
PGSC0003DMG400032829	136.951	51.4139	-85.5375	-1.12992	0.000397508	0.0208795
PGSC0003DMG400033050	351.26	148.344	-202.915	-1.05086	0.000249548	0.0147754
PGSC0003DMG400033149	67.4955	17.2179	-50.2776	-1.35753	0.000192448	0.0125095
PGSC0003DMG400033641	65.7469	8.84819	-56.8987	-1.44161	0.000275613	0.01582
PGSC0003DMG400033642	170.086	57.3931	-112.693	-1.18717	0.000447071	0.022566
PGSC0003DMG400033905	57.1435	11.7974	-45.3461	-1.3301	0.00062821	0.028889
PGSC0003DMG400034309	404.674	57.7918	-346.882	-1.86742	5.07998e-07	0.000115505
PGSC0003DMG400034369	313.96	111.198	-202.762	-1.34381	2.84049e-08	1.01685e-05
PGSC0003DMG400035878	126.56	33.8778	-92.6824	-1.34706	0.000169551	0.0115104
PGSC0003DMG400036004	277.771	42.7258	-235.046	-2.18397	1.43883e-12	1.5676e-09
PGSC0003DMG401002262	306.355	29.095	-277.26	-2.53545	8.86124e-14	1.14551e-10
PGSC0003DMG401014160	236.456	36.7472	-199.708	-2.0482	9.61866e-10	5.88991e-07
PGSC0003DMG401015205	491.914	18.9713	-472.943	-3.99411	1.00398e-47	1.16808e-43
PGSC0003DMG401015792	172.265	50.4575	-121.808	-1.46832	9.09669e-07	0.000188992
PGSC0003DMG401017241	247.523	107.133	-140.39	-1.07109	2.26429e-05	0.00252095
PGSC0003DMG401017804	491.75	165.881	-325.87	-1.23845	0.000124754	0.00930416
PGSC0003DMG401022901	331.463	88.2413	-243.221	-1.33638	0.000228119	0.0139561
PGSC0003DMG401023186	73.7346	23.4354	-50.2992	-1.17699	0.000976815	0.0398763
PGSC0003DMG401024163	17.6769	0	-17.6769	-1.22531	0.000951908	0.0390652
PGSC0003DMG401025083	1387.71	619.365	-768.347	-1.00904	0.000178495	0.0118739
PGSC0003DMG401027811	118.261	46.5519	-71.7094	-1.10446	0.00025577	0.0150671
PGSC0003DMG401028957	216.334	5.42051	-210.914	-2.61351	3.01947e-11	2.342e-08
PGSC0003DMG401031741	42.957	1.91314	-41.0439	-1.75316	9.84101e-06	0.00129847
PGSC0003DMG402002698	35.0028	5.26095	-29.7419	-1.44847	0.000238942	0.014365
PGSC0003DMG402004358	121.062	17.5368	-103.525	-1.54919	7.86111e-05	0.00653286
PGSC0003DMG402008726	137.951	54.2834	-83.6681	-1.05376	0.00133327	0.048666
PGSC0003DMG402009879	125.222	18.0149	-107.207	-1.85983	5.23043e-07	0.000117026
PGSC0003DMG402011540	67.4091	7.5727	-59.8364	-1.54193	0.000100912	0.00798682
PGSC0003DMG402016112	526.722	49.342	-477.38	-1.2906	0.000979174	0.0398836
PGSC0003DMG402017804	84.2058	18.9713	-65.2345	-1.31847	0.00061349	0.0284936
PGSC0003DMG402024074	119.506	41.131	-78.3751	-1.13983	0.00106114	0.042136
PGSC0003DMG402027811	440.904	200.236	-240.667	-1.05449	4.37853e-07	0.000103919
PGSC0003DMG402031741	45.1691	0.478286	-44.6908	-1.91936	1.18529e-06	0.000235536

## Sheet: S2.2
S2.1 Table: Gene ID, LogFC, and P-value and false discovery rate (FDR) of down-regulated genes in comparison between SI and SIII
gene ID	Mean_Control	Mean_Case	Mean_Change	LogFC	Pvalue	FDR
PGSC0003DMG400000001	152.439	48.7634	-103.676	-1.47892	0.000606038	0.0112425
PGSC0003DMG400000008	442.789	152.862	-289.928	-1.45576	6.4514e-06	0.000252786
PGSC0003DMG400000011	85.4034	9.15504	-76.2484	-2.01731	0.00357634	0.0437057
PGSC0003DMG400000062	27.0483	2.05564	-24.9926	-2.26478	0.00100057	0.0168262
PGSC0003DMG400000066	97.5298	2.3347	-95.1951	-3.6463	1.80188e-08	1.62067e-06
PGSC0003DMG400000069	127.379	24.7561	-102.623	-1.87916	0.00117666	0.0190976
PGSC0003DMG400000070	74.9903	27.3698	-47.6205	-1.30701	0.00269361	0.035088
PGSC0003DMG400000088	794.78	366.23	-428.55	-1.04585	0.00331837	0.0412082
PGSC0003DMG400000120	68.5769	10.9061	-57.6709	-2.26656	6.70779e-06	0.000259408
PGSC0003DMG400000139	56.1571	10.2526	-45.9045	-2.0375	0.000135772	0.00327967
PGSC0003DMG400000177	1217.17	501.696	-715.479	-1.21321	0.00014942	0.00353738
PGSC0003DMG400000244	92.3735	9.15504	-83.2184	-2.52982	3.2039e-05	0.000991872
PGSC0003DMG400000339	731.385	135.154	-596.231	-2.22161	6.53633e-08	5.10543e-06
PGSC0003DMG400000393	229.399	76.2914	-153.107	-1.42907	0.0010298	0.0172202
PGSC0003DMG400000404	208.079	69.8267	-138.252	-1.49074	4.24866e-06	0.000178556
PGSC0003DMG400000411	525.742	111.256	-414.486	-2.07579	3.5683e-08	2.98343e-06
PGSC0003DMG400000425	26.0686	2.77884	-23.2898	-2.21807	0.000728602	0.0128907
PGSC0003DMG400000440	2022.01	807.154	-1214.86	-1.27939	1.30442e-06	6.52073e-05
PGSC0003DMG400000476	76.4404	16.1591	-60.2813	-1.78671	0.00208226	0.0291701
PGSC0003DMG400000480	64.3271	7.23894	-57.0882	-2.13958	0.00133891	0.020999
PGSC0003DMG400000498	2197.08	964.457	-1232.62	-1.14371	3.06656e-05	0.000958099
PGSC0003DMG400000502	198.107	90.7948	-107.312	-1.05769	0.00239576	0.0324058
PGSC0003DMG400000520	55.8708	2.84861	-53.0222	-3.19733	1.50574e-07	1.08018e-05
PGSC0003DMG400000560	1706.65	598.727	-1107.92	-1.38656	0.000494095	0.0095462
PGSC0003DMG400000582	347.361	99.601	-247.76	-1.61585	0.000237295	0.00519794
PGSC0003DMG400000583	434.558	86.8997	-347.659	-2.1061	4.75439e-07	2.80131e-05
PGSC0003DMG400000597	275.518	52.4491	-223.069	-2.23706	4.988e-10	6.65393e-08
PGSC0003DMG400000607	612.089	194.684	-417.405	-1.42994	0.00377653	0.0455659
PGSC0003DMG400000615	102.455	11.1154	-91.3399	-2.57213	6.23236e-06	0.000247057
PGSC0003DMG400000645	288.085	54.8094	-233.276	-2.2094	1.00623e-08	9.59556e-07
PGSC0003DMG400000676	960.298	290.201	-670.097	-1.63869	2.11434e-07	1.42224e-05
PGSC0003DMG400000685	115.079	8.5016	-106.577	-2.88223	1.43357e-06	7.07695e-05
PGSC0003DMG400000706	1211.37	348.441	-862.931	-1.54161	0.00226674	0.031166
PGSC0003DMG400000711	302.989	75.2704	-227.718	-1.65144	0.00275426	0.0356245
PGSC0003DMG400000717	46.7131	1.16735	-45.5458	-3.43472	1.55692e-07	1.11018e-05
PGSC0003DMG400000718	173.871	17.0219	-156.849	-2.44283	0.000124912	0.00308641
PGSC0003DMG400000754	135.777	49.4866	-86.2903	-1.34347	0.00046345	0.00902758
PGSC0003DMG400000756	71.1008	10.3922	-60.7087	-1.93865	0.00317267	0.0398599
PGSC0003DMG400000799	323.636	118.495	-205.142	-1.39223	7.26714e-07	3.97746e-05
PGSC0003DMG400000824	237.002	70.2453	-166.757	-1.66413	2.25704e-07	1.50122e-05
PGSC0003DMG400000857	44.3292	5.04377	-39.2855	-2.21771	0.00062581	0.0115282
PGSC0003DMG400000872	310.747	139.558	-171.189	-1.07309	0.00377944	0.0455778
PGSC0003DMG400000879	692.157	217.487	-474.67	-1.61714	2.02989e-10	2.93902e-08
PGSC0003DMG400000915	29.7281	2.77884	-26.9493	-2.41438	0.00017025	0.00394745
PGSC0003DMG400000919	923.137	209.406	-713.731	-1.94681	2.39339e-06	0.000110137
PGSC0003DMG400000951	498.003	202.292	-295.711	-1.24478	1.53177e-05	0.000527974
PGSC0003DMG400000959	21.3281	2.1254	-19.2027	-2.1149	0.00184613	0.0267169
PGSC0003DMG400000997	82.5297	6.82035	-75.7093	-2.25783	0.00105201	0.017493
PGSC0003DMG400001031	59.0405	3.29275	-55.7477	-3.22243	2.94296e-08	2.53937e-06
PGSC0003DMG400001038	444.553	116.572	-327.981	-1.80968	3.25537e-07	2.03418e-05
PGSC0003DMG400001126	99.8847	13.0059	-86.8787	-2.32068	7.62894e-05	0.0020492
PGSC0003DMG400001207	55.2321	1.54173	-53.6904	-2.07129	0.00416546	0.0489405
PGSC0003DMG400001209	35.9099	3.87642	-32.0335	-2.09434	0.00202199	0.028477
PGSC0003DMG400001232	83.141	21.5075	-61.6335	-1.72575	0.000190686	0.00432872
PGSC0003DMG400001258	300.539	22.161	-278.378	-2.59087	8.93344e-05	0.00233617
PGSC0003DMG400001299	129.799	55.2791	-74.5196	-1.13064	0.00386142	0.0462443
PGSC0003DMG400001339	51.3144	8.05746	-43.257	-1.94663	0.00216535	0.030068
PGSC0003DMG400001344	92.9356	6.07159	-86.864	-3.16588	1.55854e-08	1.43998e-06
PGSC0003DMG400001374	210.507	36.6899	-173.817	-2.08531	0.000123471	0.00306675
PGSC0003DMG400001382	213.577	76.6726	-136.904	-1.37898	0.000107182	0.00273954
PGSC0003DMG400001415	280.178	95.8386	-184.34	-1.3861	0.00173095	0.0255606
PGSC0003DMG400001419	2328.24	604.752	-1723.49	-1.5982	0.00382281	0.0459841
PGSC0003DMG400001434	115.226	14.1988	-101.027	-2.66057	8.78182e-09	8.54608e-07
PGSC0003DMG400001460	689.375	319.404	-369.971	-1.07896	5.43325e-06	0.000221671
PGSC0003DMG400001498	698.83	172.2	-526.631	-1.91716	2.25679e-09	2.55178e-07
PGSC0003DMG400001504	126.796	10.6015	-116.195	-2.81011	1.63606e-06	7.89842e-05
PGSC0003DMG400001508	264.032	103.084	-160.948	-1.28741	4.27238e-05	0.00127127
PGSC0003DMG400001518	281.538	75.803	-205.735	-1.61006	0.00175988	0.0258751
PGSC0003DMG400001529	91.4775	12.2827	-79.1948	-1.94755	0.00380693	0.0458395
PGSC0003DMG400001550	408.76	20.0611	-388.699	-3.40014	7.19306e-09	7.23726e-07
PGSC0003DMG400001573	306.91	96.2827	-210.627	-1.58355	1.29946e-06	6.50961e-05
PGSC0003DMG400001607	30.9104	0.513909	-30.3965	-2.18499	0.0025102	0.0334815
PGSC0003DMG400001609	50.6396	4.97401	-45.6656	-2.10672	0.00224385	0.030923
PGSC0003DMG400001648	28.9608	1.09758	-27.8633	-2.64966	0.000145449	0.00347103
PGSC0003DMG400001688	821.267	300.7	-520.567	-1.32675	0.00096732	0.0163364
PGSC0003DMG400001721	143.06	40.985	-102.075	-1.62737	0.00014146	0.00339939
PGSC0003DMG400001754	53.7635	1.02782	-52.7357	-3.56938	5.39314e-08	4.31179e-06
PGSC0003DMG400001809	638.016	191.105	-446.911	-1.57826	0.000173696	0.0040004
PGSC0003DMG400001833	414.531	195.935	-218.596	-1.04363	7.30642e-05	0.00197373
PGSC0003DMG400001904	4324.15	177.866	-4146.29	-4.09431	1.10166e-19	9.34247e-17
PGSC0003DMG400001967	1919.16	360.426	-1558.74	-2.33541	6.12189e-20	5.59094e-17
PGSC0003DMG400002000	240.263	86.2649	-153.998	-1.32575	0.00259568	0.0342414
PGSC0003DMG400002009	187.23	53.8258	-133.404	-1.59588	0.000509999	0.00980561
PGSC0003DMG400002036	184.524	68.5641	-115.96	-1.30759	0.00115205	0.0187623
PGSC0003DMG400002049	186.769	20.7145	-166.054	-2.91653	6.32842e-14	1.90213e-11
PGSC0003DMG400002073	79.0745	14.6872	-64.3873	-1.98118	0.000411665	0.00819362
PGSC0003DMG400002076	78.2702	10.9758	-67.2944	-2.29123	4.73996e-05	0.00138438
PGSC0003DMG400002078	95.6613	9.73872	-85.9226	-2.56878	1.34221e-05	0.000474269
PGSC0003DMG400002123	285.039	7.16917	-277.869	-4.54456	2.16258e-20	2.23263e-17
PGSC0003DMG400002133	638.326	305.547	-332.779	-1.01876	0.000457595	0.00892818
PGSC0003DMG400002149	1444.43	443.201	-1001.23	-1.46283	0.00370851	0.0449738
PGSC0003DMG400002161	232.211	1.09758	-231.113	-3.86231	3.51304e-08	2.9476e-06
PGSC0003DMG400002167	383.506	104.773	-278.733	-1.64681	0.000434787	0.00855346
PGSC0003DMG400002169	498.498	168.932	-329.565	-1.38951	0.00212489	0.0296794
PGSC0003DMG400002176	31.8072	5.55768	-26.2495	-1.90131	0.00200836	0.0283692
PGSC0003DMG400002196	201.286	10.3922	-190.894	-3.84313	1.72095e-19	1.36213e-16
PGSC0003DMG400002225	30.4488	3.73689	-26.7119	-2.13764	0.000898916	0.0152899
PGSC0003DMG400002290	553.654	217.429	-336.226	-1.26671	0.000267923	0.00572622
PGSC0003DMG400002303	147.975	36.3342	-111.641	-1.78756	0.000138473	0.00333811
PGSC0003DMG400002351	83.7965	17.7009	-66.0956	-1.9233	0.000141588	0.00339939
PGSC0003DMG400002487	487.96	44.6265	-443.334	-2.53678	6.0293e-05	0.0016843
PGSC0003DMG400002519	779.896	104.182	-675.714	-2.23987	0.00020905	0.00467342
PGSC0003DMG400002524	204.438	11.1154	-193.323	-3.67723	5.71478e-15	2.02534e-12
PGSC0003DMG400002528	209.13	72.58	-136.55	-1.37181	0.00172637	0.0255247
PGSC0003DMG400002561	240.744	85.9092	-154.835	-1.32701	0.0032239	0.0402698
PGSC0003DMG400002562	105.041	9.6434	-95.3976	-2.63506	1.3893e-05	0.000488724
PGSC0003DMG400002608	1038.54	275.754	-762.79	-1.86217	1.38393e-15	5.47692e-13
PGSC0003DMG400002615	284.077	55.2791	-228.798	-2.14727	1.89277e-07	1.29149e-05
PGSC0003DMG400002627	239.794	92.0388	-147.755	-1.28582	0.000395789	0.00791078
PGSC0003DMG400002630	47.1659	2.77884	-44.3871	-3.0007	1.09987e-06	5.65291e-05
PGSC0003DMG400002660	23.8045	1.09758	-22.707	-2.57927	0.000190382	0.00432872
PGSC0003DMG400002696	18.7408	1.16735	-17.5734	-2.11552	0.00299636	0.0380474
PGSC0003DMG400002697	32.1305	5.41815	-26.7124	-1.87128	0.0031517	0.0396674
PGSC0003DMG400002711	1014.83	493.405	-521.425	-1.01304	1.25433e-05	0.000448555
PGSC0003DMG400002730	670.038	284.7	-385.338	-1.13917	0.00322165	0.0402698
PGSC0003DMG400002731	58.5145	0	-58.5145	-3.38612	1.98252e-06	9.30336e-05
PGSC0003DMG400002732	30.0515	3.87642	-26.175	-2.15355	0.000650245	0.0117951
PGSC0003DMG400002763	397.066	168.679	-228.387	-1.16972	0.000303641	0.00635785
PGSC0003DMG400002786	13549.6	3240.56	-10309	-1.73459	0.00103804	0.0173091
PGSC0003DMG400002790	1661.27	550.096	-1111.17	-1.39733	0.00333496	0.0413517
PGSC0003DMG400002791	144.953	19.617	-125.336	-2.59506	1.64303e-09	1.9413e-07
PGSC0003DMG400002824	161.921	3.87642	-158.045	-4.16516	5.68259e-13	1.34933e-10
PGSC0003DMG400002855	108.784	0	-108.784	-5.14014	4.55348e-16	2.20658e-13
PGSC0003DMG400002865	54.6233	6.5855	-48.0378	-2.49346	5.62881e-06	0.000228472
PGSC0003DMG400002868	940.825	279.263	-661.563	-1.65046	1.0346e-06	5.36386e-05
PGSC0003DMG400002870	723.096	153.085	-570.012	-2.14311	1.95995e-13	5.05859e-11
PGSC0003DMG400002914	2276.34	991.845	-1284.5	-1.14692	9.03667e-05	0.00236007
PGSC0003DMG400002967	130.277	15.5057	-114.771	-2.27532	0.000289526	0.00609469
PGSC0003DMG400002995	1524.19	592.29	-931.896	-1.2407	0.00272234	0.0353219
PGSC0003DMG400003054	733.831	183.062	-550.77	-1.92392	1.16125e-11	2.05776e-09
PGSC0003DMG400003057	268.495	53.3001	-215.195	-1.97422	0.000135383	0.00327694
PGSC0003DMG400003063	13.8893	0	-13.8893	-2.08652	0.00381453	0.0459078
PGSC0003DMG400003075	211.404	35.332	-176.072	-2.34649	1.75404e-08	1.58364e-06
PGSC0003DMG400003079	66.8767	12.7966	-54.08	-2.03653	6.81167e-05	0.00186933
PGSC0003DMG400003095	72.2823	2.56954	-69.7127	-3.31578	2.17221e-07	1.45704e-05
PGSC0003DMG400003107	76.5338	26.9954	-49.5383	-1.32957	0.00413818	0.0486682
PGSC0003DMG400003217	125.503	13.7291	-111.774	-2.13174	0.0015846	0.0238444
PGSC0003DMG400003225	48.7279	5.34838	-43.3795	-2.33927	0.000183287	0.00419281
PGSC0003DMG400003243	1528.3	356.117	-1172.19	-1.74796	0.00121036	0.0195433
PGSC0003DMG400003305	138.328	53.0328	-85.2953	-1.26709	0.00171897	0.0254311
PGSC0003DMG400003313	121.925	39.7921	-82.1326	-1.46095	0.000654192	0.0118488
PGSC0003DMG400003353	36.982	6.07159	-30.9104	-1.95573	0.00157957	0.0237989
PGSC0003DMG400003382	43.0624	5.48792	-37.5745	-2.18017	0.000533458	0.0101988
PGSC0003DMG400003461	1166.82	247.584	-919.238	-1.86614	0.000504894	0.00972319
PGSC0003DMG400003477	69.9459	2.77884	-67.167	-2.61091	0.000212738	0.00473426
PGSC0003DMG400003512	110.188	17.8915	-92.2969	-2.06105	0.000435847	0.00856023
PGSC0003DMG400003521	894.684	416.637	-478.046	-1.05599	0.000292699	0.00615602
PGSC0003DMG400003523	28.4067	5.34838	-23.0583	-1.78126	0.00428459	0.0498693
PGSC0003DMG400003574	120.325	22.161	-98.1639	-1.86516	0.00226988	0.0311911
PGSC0003DMG400003607	362.146	20.2449	-341.901	-3.56407	1.33391e-12	2.87942e-10
PGSC0003DMG400003632	9238.51	1160.13	-8078.38	-2.31768	0.000116852	0.002935
PGSC0003DMG400003645	414.676	137.977	-276.699	-1.38754	0.00394813	0.0469055
PGSC0003DMG400003649	213.368	28.7465	-184.621	-2.02198	0.0021321	0.0297279
PGSC0003DMG400003654	308	141.658	-166.342	-1.07123	0.000350539	0.00712022
PGSC0003DMG400003663	112.767	38.4852	-74.2818	-1.41734	0.000514029	0.00987509
PGSC0003DMG400003686	206.895	33.5112	-173.383	-2.38222	1.32775e-08	1.2448e-06
PGSC0003DMG400003702	38.4145	7.09941	-31.3151	-1.91781	0.0010343	0.017259
PGSC0003DMG400003726	306.774	104.645	-202.129	-1.41059	0.000684172	0.0122701
PGSC0003DMG400003733	214.556	63.3994	-151.157	-1.62434	2.96762e-05	0.000932092
PGSC0003DMG400003738	26.2166	0.583674	-25.6329	-2.95481	2.0221e-05	0.000668728
PGSC0003DMG400003746	96.3643	20.7145	-75.6498	-1.97283	1.16625e-05	0.000420223
PGSC0003DMG400003748	115.409	1.09758	-114.311	-4.32889	1.50306e-11	2.60512e-09
PGSC0003DMG400003757	33.2397	5.48792	-27.7518	-2.00787	0.00077582	0.0135455
PGSC0003DMG400003759	4110.42	812.576	-3297.84	-2.09192	2.42991e-06	0.000111387
PGSC0003DMG400003793	353.201	40.985	-312.216	-2.69906	2.71846e-08	2.36446e-06
PGSC0003DMG400003804	141.157	21.0634	-120.093	-2.22919	7.18753e-05	0.00194826
PGSC0003DMG400003806	39.6901	8.12723	-31.5629	-1.78635	0.00248413	0.0331939
PGSC0003DMG400003822	665.858	228.451	-437.408	-1.46386	3.90757e-06	0.000167181
PGSC0003DMG400003912	20.145	0.513909	-19.6311	-2.29019	0.00147988	0.0226855
PGSC0003DMG400003920	39.3941	5.41815	-33.9759	-2.22907	0.000149335	0.00353738
PGSC0003DMG400003921	202.164	67.492	-134.672	-1.48505	1.75265e-05	0.000590308
PGSC0003DMG400003946	75.9506	6.82035	-69.1303	-2.46847	0.000124817	0.00308641
PGSC0003DMG400003956	65.6107	14.643	-50.9677	-1.87341	0.00011847	0.00296112
PGSC0003DMG400003986	474.806	169.098	-305.708	-1.35781	0.000955966	0.0161696
PGSC0003DMG400004029	50.252	8.9202	-41.3318	-1.97782	0.000688906	0.0123271
PGSC0003DMG400004054	544.586	59.1811	-485.405	-2.97662	3.52845e-16	1.8178e-13
PGSC0003DMG400004080	84.6844	26.5768	-58.1076	-1.45642	0.00242677	0.032685
PGSC0003DMG400004081	560.193	117.537	-442.656	-1.90382	0.000264684	0.00567157
PGSC0003DMG400004086	1431.38	459.273	-972.106	-1.55162	1.95946e-06	9.21335e-05
PGSC0003DMG400004123	78.9547	21.368	-57.5867	-1.68399	0.00015825	0.00371309
PGSC0003DMG400004131	24.6732	1.61149	-23.0617	-2.41756	0.000407372	0.00811498
PGSC0003DMG400004146	261.422	36.5946	-224.827	-1.97639	0.00275724	0.0356399
PGSC0003DMG400004152	20.0895	0.583674	-19.5059	-2.08913	0.00385886	0.0462443
PGSC0003DMG400004168	105.533	12.4222	-93.111	-1.97823	0.00402358	0.0476508
PGSC0003DMG400004233	300.15	13.8942	-286.255	-3.44015	6.3127e-09	6.47344e-07
PGSC0003DMG400004291	276.38	57.4929	-218.887	-2.06531	5.0806e-07	2.9641e-05
PGSC0003DMG400004342	88.2233	18.1706	-70.0527	-1.95966	7.15579e-05	0.00194188
PGSC0003DMG400004351	567.198	190.917	-376.282	-1.50157	3.77346e-07	2.27992e-05
PGSC0003DMG400004354	108.609	19.3821	-89.2267	-2.22658	5.18874e-07	2.9966e-05
PGSC0003DMG400004438	868.875	79.3119	-789.563	-3.17674	3.59808e-16	1.8178e-13
PGSC0003DMG400004440	226.689	93.2435	-133.445	-1.18175	0.00258691	0.0341694
PGSC0003DMG400004499	176.475	12.3525	-164.122	-3.35208	2.17187e-12	4.52378e-10
PGSC0003DMG400004575	1089.5	25.3142	-1064.18	-4.79628	8.38569e-26	2.84455e-22
PGSC0003DMG400004617	747.213	89.4299	-657.783	-2.40715	4.52244e-05	0.00133398
PGSC0003DMG400004625	704.397	267.131	-437.266	-1.26227	0.00327236	0.0407584
PGSC0003DMG400004629	140.834	7.96214	-132.871	-3.0311	1.45219e-06	7.10973e-05
PGSC0003DMG400004636	79.0463	18.824	-60.2223	-1.65277	0.00409515	0.048312
PGSC0003DMG400004652	139.521	2.19517	-137.326	-4.3795	2.88794e-13	7.21832e-11
PGSC0003DMG400004653	225.331	102.354	-122.977	-1.08238	0.00064422	0.0117307
PGSC0003DMG400004659	538.351	101.961	-436.389	-1.82424	0.00302757	0.0383002
PGSC0003DMG400004662	1570.68	317.746	-1252.93	-1.89317	0.000617915	0.0114182
PGSC0003DMG400004681	31.4002	1.61149	-29.7887	-2.16887	0.00248622	0.0332032
PGSC0003DMG400004767	315.412	114.314	-201.098	-1.40454	9.40528e-07	4.97641e-05
PGSC0003DMG400004780	78.6049	4.2508	-74.3541	-2.29271	0.00128454	0.0203736
PGSC0003DMG400004802	650.118	267.176	-382.943	-1.23611	6.56644e-06	0.000254772
PGSC0003DMG400004820	52.9689	5.93206	-47.0368	-2.48837	1.64168e-05	0.000561696
PGSC0003DMG400004844	37.5547	1.09758	-36.4571	-2.61989	0.000225907	0.00497762
PGSC0003DMG400004875	283.327	83.7976	-199.529	-1.62248	1.98347e-05	0.000657786
PGSC0003DMG400004897	62.5158	6.07159	-56.4442	-2.28182	0.000605775	0.0112425
PGSC0003DMG400004914	138.012	23.8678	-114.144	-2.01845	0.000473343	0.00920519
PGSC0003DMG400004932	35.9662	1.75102	-34.2152	-2.27901	0.00142074	0.0219488
PGSC0003DMG400004952	57.6539	7.75285	-49.901	-2.27081	0.000112219	0.00283472
PGSC0003DMG400004958	126.066	19.1728	-106.893	-2.29949	8.84869e-06	0.000329329
PGSC0003DMG400004963	841.068	220.372	-620.696	-1.81152	2.51126e-07	1.64269e-05
PGSC0003DMG400005035	106.52	30.5928	-75.9273	-1.6278	0.000123732	0.00307002
PGSC0003DMG400005088	1520.02	696.084	-823.934	-1.09471	5.43163e-06	0.000221671
PGSC0003DMG400005127	19.0271	0.513909	-18.5132	-2.54454	0.000331171	0.00680796
PGSC0003DMG400005136	842.207	286.311	-555.896	-1.43667	0.000192038	0.00435524
PGSC0003DMG400005137	104.58	25.8281	-78.7521	-1.80425	4.87701e-05	0.00141225
PGSC0003DMG400005152	33.1745	0	-33.1745	-2.68374	0.000203396	0.00456919
PGSC0003DMG400005159	212.429	61.6995	-150.729	-1.52761	0.00254924	0.0337978
PGSC0003DMG400005327	800.882	26.9512	-773.931	-2.42236	0.000763471	0.0133997
PGSC0003DMG400005335	185.801	18.7729	-167.029	-2.15227	0.00162575	0.0243555
PGSC0003DMG400005338	193.209	33.1623	-160.046	-2.29673	6.13885e-08	4.87515e-06
PGSC0003DMG400005401	25.9303	3.29275	-22.6375	-1.99251	0.00288749	0.0369415
PGSC0003DMG400005485	22.9641	0.583674	-22.3804	-2.21405	0.00217958	0.0302302
PGSC0003DMG400005558	246.087	102.912	-143.174	-1.18079	0.000770752	0.0134967
PGSC0003DMG400005560	321.795	31.3602	-290.435	-2.90943	3.13858e-09	3.48251e-07
PGSC0003DMG400005563	93.6096	14.2686	-79.341	-2.01788	0.00127573	0.0203031
PGSC0003DMG400005590	27.1222	3.73689	-23.3854	-2.01606	0.00178058	0.0260129
PGSC0003DMG400005597	397.519	188.873	-208.647	-1.00846	0.00371466	0.0450253
PGSC0003DMG400005693	30.4673	1.02782	-29.4395	-2.86816	2.66751e-05	0.000847925
PGSC0003DMG400005694	307.128	65.2016	-241.927	-1.81129	0.00136193	0.0212897
PGSC0003DMG400005702	302.846	43.1546	-259.692	-2.49543	4.38465e-08	3.56553e-06
PGSC0003DMG400005705	160.876	18.2148	-142.662	-2.7766	1.74251e-09	2.04831e-07
PGSC0003DMG400005709	319.091	144.279	-174.812	-1.09128	0.000320553	0.00667677
PGSC0003DMG400005722	572.143	254.088	-318.055	-1.13101	1.42371e-05	0.000497146
PGSC0003DMG400005731	2629.1	455.383	-2173.71	-2.39901	6.20969e-14	1.89037e-11
PGSC0003DMG400005738	2187.15	311.828	-1875.33	-2.38487	3.95194e-06	0.000168775
PGSC0003DMG400005792	134.114	39.0433	-95.0703	-1.59669	0.00032687	0.00674497
PGSC0003DMG400005803	1396.46	543.708	-852.748	-1.30517	5.8754e-06	0.000235264
PGSC0003DMG400005807	16.0424	0	-16.0424	-2.44972	0.000698797	0.0124572
PGSC0003DMG400005817	53.6059	3.15322	-50.4526	-2.20656	0.00196699	0.0279437
PGSC0003DMG400005825	147.634	33.2066	-114.427	-1.95539	3.10481e-06	0.000136273
PGSC0003DMG400005884	137.293	13.1012	-124.192	-3.01983	9.74068e-12	1.76559e-09
PGSC0003DMG400005887	36.4367	0	-36.4367	-3.31327	2.88368e-06	0.000128709
PGSC0003DMG400005974	160.923	29.451	-131.472	-2.06158	8.09606e-05	0.00214077
PGSC0003DMG400006015	81.6627	18.9635	-62.6992	-1.78409	0.000538719	0.0102829
PGSC0003DMG400006041	222.995	29.0255	-193.969	-2.51887	6.41223e-07	3.58255e-05
PGSC0003DMG400006045	257.215	26.2025	-231.013	-2.76704	1.41894e-07	1.02721e-05
PGSC0003DMG400006081	1398.02	595.251	-802.771	-1.17227	0.000166739	0.00388159
PGSC0003DMG400006086	230.175	73.3985	-156.776	-1.50433	0.000231013	0.0050779
PGSC0003DMG400006088	543.856	217.328	-326.528	-1.27457	2.58211e-06	0.000116859
PGSC0003DMG400006089	1480.27	494.117	-986.154	-1.46182	0.000140551	0.00338133
PGSC0003DMG400006098	170.774	50.8121	-119.962	-1.48851	0.00389157	0.0465026
PGSC0003DMG400006102	209.965	70.036	-139.929	-1.45237	0.000267008	0.0057118
PGSC0003DMG400006111	197.905	79.9585	-117.947	-1.19526	0.00329022	0.0409023
PGSC0003DMG400006159	54.7431	15.7405	-39.0026	-1.51844	0.00349722	0.0429599
PGSC0003DMG400006185	82.8459	15.8801	-66.9658	-1.91371	0.00080379	0.0139416
PGSC0003DMG400006186	14.7209	0	-14.7209	-2.30823	0.00141262	0.0218377
PGSC0003DMG400006222	235.489	77.5029	-157.986	-1.3961	0.0040931	0.048312
PGSC0003DMG400006230	103.573	19.0775	-84.4957	-2.01493	0.000237005	0.00519638
PGSC0003DMG400006231	255.579	67.2503	-188.329	-1.61617	0.00236247	0.0320371
PGSC0003DMG400006242	55.3801	3.66713	-51.713	-2.1788	0.00214931	0.0298977
PGSC0003DMG400006243	80.0453	21.8563	-58.189	-1.59439	0.00205671	0.0289316
PGSC0003DMG400006303	448.637	213.312	-235.325	-1.02343	0.000675024	0.0121428
PGSC0003DMG400006345	187.269	51.7957	-135.473	-1.6278	0.000583001	0.010952
PGSC0003DMG400006357	127.23	45.959	-81.2708	-1.34736	0.00070589	0.0125553
PGSC0003DMG400006369	57.9595	12.5176	-45.442	-1.83216	0.000681434	0.0122395
PGSC0003DMG400006386	84.3506	1.09758	-83.253	-4.02676	4.46981e-10	6.0648e-08
PGSC0003DMG400006402	31.0584	1.02782	-30.0306	-2.4475	0.000608765	0.0112755
PGSC0003DMG400006444	305.725	105.508	-200.217	-1.35018	0.00413593	0.0486682
PGSC0003DMG400006448	102.724	2.56954	-100.154	-2.9329	3.08029e-05	0.000961123
PGSC0003DMG400006453	1089.79	518.11	-571.679	-1.02023	0.00109634	0.0180782
PGSC0003DMG400006543	97.3809	20.6192	-76.7617	-1.96896	3.28108e-05	0.00100919
PGSC0003DMG400006550	385.563	40.2873	-345.276	-2.37135	0.000201915	0.00454021
PGSC0003DMG400006570	171.124	81.8746	-89.2492	-1.0052	0.00254549	0.0337857
PGSC0003DMG400006643	638.887	88.7136	-550.173	-2.5595	4.45681e-09	4.68261e-07
PGSC0003DMG400006692	132.523	10.2526	-122.27	-2.71769	1.45437e-05	0.000506363
PGSC0003DMG400006700	481.331	63.1715	-418.16	-2.21154	0.000346499	0.00706839
PGSC0003DMG400006802	116.263	2.26493	-113.998	-2.55826	0.00038915	0.00780975
PGSC0003DMG400006813	3504.09	1168.27	-2335.82	-1.38799	0.00358702	0.0437912
PGSC0003DMG400006837	72.0611	24.3119	-47.7492	-1.36692	0.0041768	0.0490495
PGSC0003DMG400006840	271.036	85.8463	-185.189	-1.54797	1.80707e-05	0.000604349
PGSC0003DMG400006841	239.801	22.7957	-217.005	-2.87353	2.17857e-08	1.93746e-06
PGSC0003DMG400006842	39.4681	2.77884	-36.6892	-2.79711	6.62865e-06	0.000256766
PGSC0003DMG400006867	87.271	24.8258	-62.4452	-1.55575	0.00189167	0.0272229
PGSC0003DMG400006946	32.8697	1.09758	-31.7721	-2.73197	9.07849e-05	0.00236369
PGSC0003DMG400006951	55.5281	0	-55.5281	-3.44519	1.20425e-06	6.12313e-05
PGSC0003DMG400006960	49.171	7.54355	-41.6275	-2.19371	7.67148e-05	0.00205674
PGSC0003DMG400006978	55.7871	2.91837	-52.8687	-2.64679	0.000115153	0.00289651
PGSC0003DMG400006989	580.132	184.978	-395.155	-1.4981	0.000325911	0.00674497
PGSC0003DMG400007027	35.5592	7.82261	-27.7366	-1.70888	0.00406256	0.0480406
PGSC0003DMG400007050	62.6163	3.80666	-58.8097	-3.09004	1.78662e-07	1.23324e-05
PGSC0003DMG400007123	413.932	149.881	-264.051	-1.37527	7.50918e-05	0.0020216
PGSC0003DMG400007157	73.1879	3.80666	-69.3812	-3.2929	1.68599e-08	1.54257e-06
PGSC0003DMG400007160	115.105	29.4697	-85.6354	-1.7635	6.93109e-05	0.00189171
PGSC0003DMG400007210	77.7901	20.6448	-57.1453	-1.68108	0.000334527	0.00685362
PGSC0003DMG400007233	274.225	73.8427	-200.382	-1.80274	4.80683e-09	5.02811e-07
PGSC0003DMG400007244	636.682	22.047	-614.635	-3.58903	8.0476e-09	7.9954e-07
PGSC0003DMG400007331	13.3255	0.583674	-12.7418	-2.06515	0.00413776	0.0486682
PGSC0003DMG400007338	506.472	129.013	-377.46	-1.70661	0.00055817	0.0105649
PGSC0003DMG400007390	372.342	23.005	-349.337	-3.42493	1.13365e-11	2.02394e-09
PGSC0003DMG400007457	45.6225	10.3922	-35.2304	-1.77932	0.000862678	0.0148008
PGSC0003DMG400007458	309.05	10.9061	-298.144	-3.77855	8.39045e-11	1.28536e-08
PGSC0003DMG400007464	1822.43	340.549	-1481.88	-2.07543	3.87913e-05	0.00117039
PGSC0003DMG400007465	338.037	59.3137	-278.724	-2.11519	5.70157e-05	0.00161363
PGSC0003DMG400007469	1312.18	537.537	-774.646	-1.22249	0.000114415	0.00288101
PGSC0003DMG400007471	544.605	151.759	-392.846	-1.73268	3.50473e-07	2.15038e-05
PGSC0003DMG400007475	71.1185	10.4619	-60.6566	-2.35704	3.49389e-06	0.000150773
PGSC0003DMG400007505	333.033	63.7109	-269.322	-2.18205	5.34078e-08	4.28435e-06
PGSC0003DMG400007511	80.0083	28.9813	-51.027	-1.31395	0.00272847	0.0353451
PGSC0003DMG400007517	484.733	181.622	-303.111	-1.36117	9.14896e-07	4.8709e-05
PGSC0003DMG400007565	56.0003	15.2964	-40.7039	-1.6079	0.00130843	0.0206849
PGSC0003DMG400007613	14.6654	1.09758	-13.5678	-2.027	0.00424921	0.0496055
PGSC0003DMG400007614	1117.49	393.9	-723.585	-1.43909	1.03992e-06	5.3797e-05
PGSC0003DMG400007624	4239.15	1592.17	-2646.97	-1.32612	0.000133846	0.00325299
PGSC0003DMG400007641	30.5694	0.513909	-30.0555	-2.66332	0.000197467	0.00445285
PGSC0003DMG400007644	69.6587	10.741	-58.9177	-2.09037	0.000500202	0.00964066
PGSC0003DMG400007665	489.862	80.1049	-409.757	-2.48386	8.18205e-16	3.59783e-13
PGSC0003DMG400007669	193.155	60.8112	-132.344	-1.5469	3.57023e-05	0.00109106
PGSC0003DMG400007670	921.829	127.243	-794.586	-2.51492	8.08583e-08	6.15378e-06
PGSC0003DMG400007672	142.641	5.55768	-137.084	-3.3711	9.38527e-08	7.01943e-06
PGSC0003DMG400007678	153.889	39.4432	-114.445	-1.76814	4.45658e-05	0.00131619
PGSC0003DMG400007689	55.196	3.87642	-51.3195	-2.94581	6.48058e-07	3.61224e-05
PGSC0003DMG400007706	155.932	18.2845	-137.647	-2.79891	4.0474e-11	6.49362e-09
PGSC0003DMG400007708	1937.83	449.805	-1488.02	-1.69247	0.00317818	0.0398869
PGSC0003DMG400007729	46.2603	10.1829	-36.0775	-1.75762	0.00183057	0.026569
PGSC0003DMG400007796	763.293	76.5518	-686.741	-2.75724	3.10513e-07	1.95574e-05
PGSC0003DMG400007804	24.8027	0.583674	-24.219	-2.88992	3.24226e-05	0.00099854
PGSC0003DMG400007815	1630.02	248.528	-1381.49	-2.28467	1.41131e-05	0.000494271
PGSC0003DMG400007835	180.643	53.8002	-126.842	-1.54341	0.000959986	0.0162241
PGSC0003DMG400007848	100.088	25.3839	-74.7042	-1.72974	0.000321354	0.00668759
PGSC0003DMG400007856	224.509	91.9435	-132.566	-1.21191	0.000332629	0.00682651
PGSC0003DMG400007878	96.123	14.8523	-81.2707	-1.94418	0.00250714	0.0334637
PGSC0003DMG400007883	33.1102	6.14136	-26.9688	-1.83806	0.00286416	0.0366825
PGSC0003DMG400007951	120.891	3.36252	-117.529	-3.80743	4.44233e-10	6.06225e-08
PGSC0003DMG400007972	589.371	224.637	-364.734	-1.32311	2.18162e-05	0.000713326
PGSC0003DMG400007984	45.9185	3.29275	-42.6257	-2.79671	6.01224e-06	0.000239531
PGSC0003DMG400007987	146.764	47.4309	-99.3334	-1.50402	9.06879e-05	0.00236369
PGSC0003DMG400007999	339.061	92.9271	-246.134	-1.72023	8.53495e-06	0.000319657
PGSC0003DMG400008043	239.075	40.8385	-198.237	-1.96332	0.00120249	0.0194623
PGSC0003DMG400008087	52.8306	6.5855	-46.2451	-2.45042	8.67823e-06	0.000324511
PGSC0003DMG400008088	369.002	33.6507	-335.352	-3.11875	2.76104e-13	6.97455e-11
PGSC0003DMG400008094	79.7493	27.6744	-52.0749	-1.36818	0.00173889	0.0256506
PGSC0003DMG400008105	556.132	234.427	-321.706	-1.15885	0.00162742	0.0243651
PGSC0003DMG400008131	119.956	26.2722	-93.6835	-1.84658	0.000429185	0.00845025
PGSC0003DMG400008164	36.4552	5.34838	-31.1068	-1.94314	0.00285007	0.0365811
PGSC0003DMG400008172	32.8327	2.63931	-30.1934	-2.1625	0.00193914	0.0276213
PGSC0003DMG400008218	315.576	89.7483	-225.827	-1.60735	0.000456091	0.00891348
PGSC0003DMG400008268	339.709	119.313	-220.395	-1.38038	0.000619185	0.0114239
PGSC0003DMG400008287	824.778	210.355	-614.423	-1.80786	5.91928e-06	0.000236224
PGSC0003DMG400008353	873.45	279.737	-593.712	-1.53212	2.42543e-05	0.000781435
PGSC0003DMG400008372	26.6139	3.15322	-23.4607	-2.07227	0.00175893	0.0258751
PGSC0003DMG400008379	300.457	52.6909	-247.766	-1.99458	0.000601308	0.0111809
PGSC0003DMG400008391	161.376	4.90424	-156.472	-4.01052	7.52222e-13	1.73413e-10
PGSC0003DMG400008401	94.9512	19.0077	-75.9435	-1.96139	0.000178701	0.00410374
PGSC0003DMG400008403	168.37	41.3151	-127.055	-1.83424	1.11981e-05	0.000404716
PGSC0003DMG400008413	310.485	96.2198	-214.265	-1.52735	0.000323474	0.0067082
PGSC0003DMG400008468	13.1775	0	-13.1775	-2.06392	0.00420203	0.0491756
PGSC0003DMG400008504	2339.43	493.203	-1846.23	-1.94983	6.5748e-05	0.00181745
PGSC0003DMG400008524	527.414	56.9603	-470.454	-2.90975	3.73487e-12	7.21012e-10
PGSC0003DMG400008555	19.1381	1.68126	-17.4568	-2.12539	0.0021395	0.0298137
PGSC0003DMG400008560	52.4147	3.80666	-48.6081	-2.93012	5.19517e-07	2.9966e-05
PGSC0003DMG400008609	101.197	25.2444	-75.9529	-1.7952	4.68398e-05	0.0013731
PGSC0003DMG400008625	43.7646	0	-43.7646	-3.27701	4.18707e-06	0.000176593
PGSC0003DMG400008673	178.127	38.4852	-139.642	-1.85237	0.000493136	0.00953544
PGSC0003DMG400008713	122.525	31.316	-91.2094	-1.79662	1.11056e-05	0.0004026
PGSC0003DMG400008736	402.142	110.9	-291.241	-1.64875	0.000313672	0.00654494
PGSC0003DMG400008737	63.4013	2.19517	-61.2061	-3.00452	1.00209e-05	0.00036891
PGSC0003DMG400008819	23.786	0	-23.786	-2.93786	4.00636e-05	0.00120419
PGSC0003DMG400008854	362.127	18.3101	-343.817	-3.77082	7.31663e-16	3.27799e-13
PGSC0003DMG400008859	21.4295	0	-21.4295	-2.39543	0.000923955	0.0156821
PGSC0003DMG400008954	284.196	79.026	-205.17	-1.75535	2.53558e-08	2.23819e-06
PGSC0003DMG400009046	1392.37	488.038	-904.334	-1.36907	0.00122132	0.0196792
PGSC0003DMG400009052	135.187	14.4337	-120.753	-2.71146	1.85913e-07	1.27448e-05
PGSC0003DMG400009086	39.7359	6.30644	-33.4295	-1.91798	0.00257808	0.034085
PGSC0003DMG400009115	30.5598	5.55768	-25.0021	-1.87125	0.00219435	0.0303996
PGSC0003DMG400009124	98.905	6.65526	-92.2498	-3.06361	1.26518e-07	9.24358e-06
PGSC0003DMG400009165	122.23	46.0985	-76.1318	-1.29588	0.00091074	0.01548
PGSC0003DMG400009175	75.1568	8.03191	-67.1249	-2.42603	8.74339e-05	0.00229913
PGSC0003DMG400009208	1290.84	354.28	-936.556	-1.77107	2.06043e-08	1.83928e-06
PGSC0003DMG400009245	174.026	34.9831	-139.043	-2.15141	5.27079e-09	5.48925e-07
PGSC0003DMG400009276	690.448	299.222	-391.226	-1.16524	9.39138e-06	0.000347891
PGSC0003DMG400009349	377.134	107.982	-269.152	-1.68997	1.76553e-06	8.43513e-05
PGSC0003DMG400009378	64.9182	11.1851	-53.7331	-1.94349	0.00140158	0.0217235
PGSC0003DMG400009396	155.682	39.3735	-116.309	-1.84684	4.24077e-07	2.53645e-05
PGSC0003DMG400009420	26.2351	2.1254	-24.1097	-2.37521	0.000367975	0.0074299
PGSC0003DMG400009466	108.583	1.09758	-107.486	-2.70555	0.000178312	0.00409875
PGSC0003DMG400009479	191.535	9.22481	-182.31	-3.43135	3.55187e-09	3.8336e-07
PGSC0003DMG400009480	103.073	1.61149	-101.461	-4.26304	2.24594e-12	4.59739e-10
PGSC0003DMG400009530	923.895	391.565	-532.33	-1.18486	5.50448e-05	0.00156158
PGSC0003DMG400009559	1026.98	3.73689	-1023.24	-3.12483	1.46547e-05	0.000509483
PGSC0003DMG400009604	1796.55	658.298	-1138.25	-1.36976	2.81766e-05	0.000888519
PGSC0003DMG400009605	273.923	37.9202	-236.002	-2.30066	5.3069e-05	0.00151275
PGSC0003DMG400009623	53.782	7.47379	-46.3082	-2.21419	0.000173628	0.0040004
PGSC0003DMG400009706	66.045	8.33652	-57.7085	-2.50194	2.15725e-06	0.000100046
PGSC0003DMG400009783	983.632	137.84	-845.792	-2.37323	8.12414e-06	0.000306203
PGSC0003DMG400009817	301.395	26.1327	-275.263	-3.13502	3.20797e-12	6.29532e-10
PGSC0003DMG400009859	196.057	34.0437	-162.013	-2.08436	0.000146337	0.00347826
PGSC0003DMG400009866	57.3402	14.9918	-42.3484	-1.64369	0.0015231	0.0231389
PGSC0003DMG400009883	274.816	73.4428	-201.373	-1.79197	1.84555e-07	1.27022e-05
PGSC0003DMG400009889	555.561	74.9078	-480.654	-2.41795	5.82884e-06	0.000234012
PGSC0003DMG400009921	250.991	56.2627	-194.729	-1.84695	0.000252243	0.00547488
PGSC0003DMG400009928	454.074	146.809	-307.265	-1.49541	0.000179397	0.00411572
PGSC0003DMG400009934	37.9431	7.3087	-30.6344	-1.80442	0.003362	0.0416436
PGSC0003DMG400009937	242.763	39.4874	-203.275	-2.04492	0.000598861	0.0111541
PGSC0003DMG400009941	878.061	252.128	-625.933	-1.6893	1.11816e-06	5.73447e-05
PGSC0003DMG400009963	406.188	173.755	-232.433	-1.13257	0.00285791	0.0366421
PGSC0003DMG400009969	256.777	75.9936	-180.784	-1.64322	3.15348e-06	0.000137646
PGSC0003DMG400010027	183.276	59.7136	-123.562	-1.52371	7.06974e-06	0.000271197
PGSC0003DMG400010048	167.011	55.3489	-111.663	-1.48616	3.30326e-05	0.00101469
PGSC0003DMG400010072	31.5676	1.02782	-30.5398	-2.1806	0.00253104	0.033688
PGSC0003DMG400010075	46.944	9.94801	-36.9959	-1.85796	0.000593251	0.0111094
PGSC0003DMG400010099	539.427	102.461	-436.966	-1.96258	0.000412932	0.00820508
PGSC0003DMG400010117	1592.68	416.328	-1176.35	-1.65082	0.00125288	0.0200605
PGSC0003DMG400010148	47.0373	1.68126	-45.356	-2.07376	0.00413147	0.0486621
PGSC0003DMG400010154	110.466	18.7984	-91.6675	-2.26112	9.52265e-07	4.99151e-05
PGSC0003DMG400010155	242.611	101.073	-141.538	-1.17112	0.00185559	0.0268338
PGSC0003DMG400010221	402.725	90.2691	-312.456	-1.77128	0.00134065	0.0210124
PGSC0003DMG400010227	179.016	57.0046	-122.012	-1.51955	0.000102762	0.00263792
PGSC0003DMG400010230	90.6997	24.8003	-65.8994	-1.67663	0.000152573	0.00360124
PGSC0003DMG400010300	141.304	42.7104	-98.5936	-1.53427	0.000777074	0.0135574
PGSC0003DMG400010316	221.282	36.3156	-184.967	-2.34232	6.46932e-08	5.06977e-06
PGSC0003DMG400010359	23.1482	1.09758	-22.0507	-2.13865	0.00292264	0.0372508
PGSC0003DMG400010393	54.7246	7.3087	-47.4159	-2.28339	0.000102729	0.00263792
PGSC0003DMG400010401	98.9895	5.34838	-93.6412	-3.36275	1.7577e-09	2.05599e-07
PGSC0003DMG400010406	170.281	22.9353	-147.346	-2.21195	0.000272585	0.00580496
PGSC0003DMG400010430	256.426	36.5946	-219.831	-2.57901	6.14674e-11	9.60227e-09
PGSC0003DMG400010455	26.5954	4.83448	-21.761	-1.80427	0.00407578	0.0481489
PGSC0003DMG400010477	244.867	104.391	-140.475	-1.17005	0.000142464	0.00341352
PGSC0003DMG400010485	426.359	192.528	-233.831	-1.10099	8.73734e-05	0.00229913
PGSC0003DMG400010554	177.141	9.32012	-167.821	-3.08741	9.44725e-07	4.97641e-05
PGSC0003DMG400010597	34.2748	2.77884	-31.496	-2.56668	5.94304e-05	0.00166246
PGSC0003DMG400010609	1383.42	195.991	-1187.43	-2.41772	1.63656e-06	7.89842e-05
PGSC0003DMG400010664	4127.3	1555.25	-2572.05	-1.32014	0.000162704	0.00380257
PGSC0003DMG400010704	407.953	132.205	-275.748	-1.4922	0.00016182	0.00378563
PGSC0003DMG400010718	228.73	66.1154	-162.615	-1.5828	0.000604099	0.011224
PGSC0003DMG400010726	44.3566	9.36434	-34.9922	-1.85346	0.000667872	0.0120466
PGSC0003DMG400010745	107.657	33.067	-74.5903	-1.53606	0.000371108	0.0074741
PGSC0003DMG400010750	262.053	64.948	-197.105	-1.77018	0.000158899	0.00372463
PGSC0003DMG400010753	206.554	49.1751	-157.379	-1.75831	0.000700796	0.0124752
PGSC0003DMG400010821	1644.5	298.84	-1345.66	-2.26255	8.56632e-09	8.37067e-07
PGSC0003DMG400010866	28.4437	2.84861	-25.5951	-2.25104	0.000686215	0.0122882
PGSC0003DMG400010877	390.922	118.381	-272.541	-1.59978	1.63397e-05	0.000560673
PGSC0003DMG400011019	78.456	4.62518	-73.8309	-2.73839	3.57849e-05	0.00109218
PGSC0003DMG400011023	559.221	128.443	-430.778	-1.91185	9.50058e-06	0.000351388
PGSC0003DMG400011049	141.184	34.7227	-106.461	-1.70136	0.00132002	0.0208404
PGSC0003DMG400011069	198.504	63.7994	-134.705	-1.52919	2.4054e-05	0.000776035
PGSC0003DMG400011148	462.232	53.1537	-409.079	-2.96661	6.33883e-22	8.36197e-19
PGSC0003DMG400011160	268.809	82.7442	-186.065	-1.56727	4.67101e-05	0.00137099
PGSC0003DMG400011170	98.5351	8.36207	-90.173	-2.41257	0.000284516	0.00600519
PGSC0003DMG400011172	155.163	18.0752	-137.088	-2.62048	4.40608e-07	2.6287e-05
PGSC0003DMG400011180	176.18	30.1487	-146.031	-2.27402	3.27254e-07	2.03954e-05
PGSC0003DMG400011191	422.767	143.707	-279.06	-1.40737	0.000980011	0.0165155
PGSC0003DMG400011209	32.704	4.39033	-28.3137	-1.98467	0.00270522	0.0351782
PGSC0003DMG400011217	257.75	89.5135	-168.236	-1.40315	0.000343647	0.00701624
PGSC0003DMG400011225	276.814	113.774	-163.04	-1.18754	0.001767	0.0259316
PGSC0003DMG400011256	141.525	52.9188	-88.6063	-1.32507	0.000214953	0.00477014
PGSC0003DMG400011275	160.173	55.1396	-105.034	-1.42347	0.000144381	0.00344901
PGSC0003DMG400011344	161.08	52.798	-108.282	-1.41832	0.00251507	0.033513
PGSC0003DMG400011345	131.509	12.9362	-118.573	-2.51545	4.69486e-05	0.00137459
PGSC0003DMG400011355	50.0397	3.87642	-46.1632	-2.85829	1.13514e-06	5.80905e-05
PGSC0003DMG400011425	65.1949	21.5773	-43.6176	-1.40243	0.00312043	0.039391
PGSC0003DMG400011435	33.1568	1.68126	-31.4756	-2.60086	0.000155857	0.00366781
PGSC0003DMG400011455	1351.15	568.674	-782.473	-1.20163	1.41058e-05	0.000494271
PGSC0003DMG400011480	944.925	208.236	-736.689	-1.85354	0.00032989	0.0067879
PGSC0003DMG400011538	286.566	51.326	-235.24	-1.82756	0.00395077	0.0469055
PGSC0003DMG400011545	213.836	24.2864	-189.55	-2.82719	5.26108e-11	8.3283e-09
PGSC0003DMG400011577	149.009	1.09758	-147.911	-4.78069	9.98099e-15	3.33801e-12
PGSC0003DMG400011580	330.178	123.145	-207.032	-1.32846	0.000206991	0.0046368
PGSC0003DMG400011602	73.853	11.5851	-62.268	-1.98578	0.00145391	0.0223451
PGSC0003DMG400011640	1104.7	198.625	-906.077	-2.37566	4.16813e-17	2.47431e-14
PGSC0003DMG400011680	56.7764	14.643	-42.1334	-1.67797	0.000763522	0.0133997
PGSC0003DMG400011690	1084.89	316.404	-768.484	-1.70565	1.6433e-09	1.9413e-07
PGSC0003DMG400011704	50.133	2.26493	-47.8681	-2.22945	0.00192105	0.0274296
PGSC0003DMG400011719	2136.15	312.149	-1824	-2.19775	0.000170399	0.00394745
PGSC0003DMG400011765	76.3568	9.29457	-67.0622	-2.02315	0.00272519	0.0353219
PGSC0003DMG400011771	719.46	99.7405	-619.719	-2.68921	8.51946e-16	3.6124e-13
PGSC0003DMG400011777	163.802	2.77884	-161.023	-3.42038	7.6283e-07	4.15445e-05
PGSC0003DMG400011798	100.025	8.54582	-91.4788	-2.72305	6.40348e-06	0.000252157
PGSC0003DMG400011846	45.641	5.79253	-39.8485	-2.2368	0.0002485	0.0054184
PGSC0003DMG400011868	1172.96	296.875	-876.088	-1.78207	4.18641e-05	0.00125039
PGSC0003DMG400011891	897.106	141.265	-755.841	-2.09477	0.000394338	0.00788843
PGSC0003DMG400011894	17.1973	1.09758	-16.0997	-2.18172	0.00198851	0.028223
PGSC0003DMG400011902	25.015	0.513909	-24.5011	-2.65179	0.000194113	0.00439392
PGSC0003DMG400011910	150.451	43.2499	-107.201	-1.63212	9.81693e-05	0.00253648
PGSC0003DMG400012100	88.8329	12.1432	-76.6898	-2.48152	4.5207e-07	2.6836e-05
PGSC0003DMG400012110	4084.09	754.672	-3329.42	-2.0063	0.000264031	0.00566343
PGSC0003DMG400012115	341.552	20.4355	-321.116	-3.47972	3.03897e-12	6.11528e-10
PGSC0003DMG400012130	78.1142	8.7109	-69.4033	-2.57794	3.0147e-06	0.000132809
PGSC0003DMG400012137	183.554	15.9498	-167.604	-3.04017	6.59772e-10	8.60785e-08
PGSC0003DMG400012155	461.438	159.315	-302.123	-1.48211	1.6929e-08	1.54257e-06
PGSC0003DMG400012202	126.692	31.5253	-95.1671	-1.72129	0.000661744	0.0119491
PGSC0003DMG400012228	458.147	141.621	-316.527	-1.61071	1.7399e-07	1.21045e-05
PGSC0003DMG400012234	122.34	10.9758	-111.364	-2.73306	2.97889e-06	0.000131966
PGSC0003DMG400012242	845.949	148.548	-697.401	-2.35824	7.52345e-12	1.38484e-09
PGSC0003DMG400012248	167.492	65.6015	-101.891	-1.25757	0.000555288	0.010528
PGSC0003DMG400012249	96.374	18.8938	-77.4802	-2.07587	5.63927e-06	0.000228506
PGSC0003DMG400012251	120.734	15.9498	-104.784	-2.55586	7.06548e-08	5.48267e-06
PGSC0003DMG400012292	16432.4	1442.86	-14989.5	-2.85047	3.89292e-07	2.34613e-05
PGSC0003DMG400012297	295.859	38.7642	-257.094	-2.7308	1.16617e-13	3.22401e-11
PGSC0003DMG400012325	19.2121	0.513909	-18.6982	-2.43747	0.000647392	0.0117615
PGSC0003DMG400012347	593.558	148.174	-445.385	-1.86584	3.01526e-07	1.90926e-05
PGSC0003DMG400012392	378.47	167.563	-210.908	-1.09856	0.00207827	0.0291486
PGSC0003DMG400012486	49.8635	1.61149	-48.252	-2.89889	2.70436e-05	0.000856201
PGSC0003DMG400012491	100.163	32.3694	-67.7936	-1.43972	0.00168356	0.025012
PGSC0003DMG400012554	645.7	79.0004	-566.699	-2.55954	9.43516e-07	4.97641e-05
PGSC0003DMG400012577	4013.88	1132.75	-2881.13	-1.69941	3.49867e-06	0.000150773
PGSC0003DMG400012606	853.366	400.922	-452.443	-1.05716	1.99715e-05	0.000661399
PGSC0003DMG400012640	30.8373	3.80666	-27.0306	-2.10057	0.00128495	0.0203736
PGSC0003DMG400012665	191.399	40.7246	-150.675	-1.997	7.77804e-06	0.000295503
PGSC0003DMG400012674	29.6911	1.68126	-28.0099	-2.72933	3.65265e-05	0.00111195
PGSC0003DMG400012682	121.473	5.34838	-116.125	-3.35929	3.62739e-08	3.02219e-06
PGSC0003DMG400012683	433.145	139.088	-294.056	-1.49756	0.000225834	0.00497762
PGSC0003DMG400012684	302.29	129.21	-173.08	-1.17471	6.38131e-05	0.00177014
PGSC0003DMG400012718	158.593	21.2982	-137.295	-2.65264	2.59588e-11	4.28049e-09
PGSC0003DMG400012720	180.307	21.5075	-158.8	-2.39987	5.04162e-05	0.0014546
PGSC0003DMG400012767	35.1434	4.2508	-30.8926	-2.21729	0.000414874	0.00822989
PGSC0003DMG400012769	344.103	73.3799	-270.723	-2.01569	1.89691e-06	8.99045e-05
PGSC0003DMG400012794	117.515	10.1131	-107.402	-2.44905	0.000196194	0.00442835
PGSC0003DMG400012820	188.071	2.05564	-186.015	-4.95098	1.42538e-18	1.02562e-15
PGSC0003DMG400012826	2901.97	27.9535	-2874.02	-5.31491	1.02361e-20	1.1048e-17
PGSC0003DMG400012838	6181.43	243.815	-5937.61	-3.61235	1.43763e-09	1.74165e-07
PGSC0003DMG400012839	7169.87	42.4058	-7127.47	-3.23905	6.52468e-06	0.000253981
PGSC0003DMG400012848	97.5474	36.0109	-61.5365	-1.31627	0.0010074	0.0169171
PGSC0003DMG400012919	142.032	35.5668	-106.465	-1.63586	0.00322396	0.0402698
PGSC0003DMG400012962	54.2727	2.63931	-51.6334	-2.81553	2.6885e-05	0.000853453
PGSC0003DMG400012964	341.189	39.3479	-301.841	-2.61005	8.72801e-07	4.69947e-05
PGSC0003DMG400012967	370.436	95.927	-274.509	-1.68719	0.00062964	0.0115526
PGSC0003DMG400012998	28.1389	0	-28.1389	-3.12929	1.07545e-05	0.000392267
PGSC0003DMG400013015	353.615	144.944	-208.671	-1.20414	0.000775253	0.0135455
PGSC0003DMG400013017	47.5263	2.91837	-44.6079	-2.7019	4.65021e-05	0.00136657
PGSC0003DMG400013036	3792.47	964.532	-2827.94	-1.79796	1.35749e-05	0.000478954
PGSC0003DMG400013108	113.424	31.2462	-82.1779	-1.61692	0.000877735	0.0150123
PGSC0003DMG400013143	253.603	11.5595	-242.044	-3.20837	4.64082e-07	2.7412e-05
PGSC0003DMG400013165	58.9665	14.8523	-44.1142	-1.72123	0.000478315	0.00927149
PGSC0003DMG400013178	347.517	53.2677	-294.249	-2.50483	3.74892e-11	6.05566e-09
PGSC0003DMG400013183	777.445	309.746	-467.698	-1.24254	0.000464089	0.00903262
PGSC0003DMG400013215	610.903	81.7282	-529.175	-2.62605	6.53328e-10	8.57087e-08
PGSC0003DMG400013235	3535.27	1547.26	-1988	-1.15161	1.06362e-05	0.00038855
PGSC0003DMG400013257	117.194	10.1573	-107.037	-2.98991	7.08342e-09	7.15727e-07
PGSC0003DMG400013259	362.352	61.0392	-301.313	-1.95048	0.00153736	0.0233107
PGSC0003DMG400013287	550.134	190.954	-359.18	-1.44672	7.59017e-06	0.000290109
PGSC0003DMG400013293	334.562	33.3972	-301.165	-2.87573	4.09342e-09	4.35867e-07
PGSC0003DMG400013353	180.754	44.2522	-136.502	-1.74042	0.000574617	0.0108116
PGSC0003DMG400013488	170.716	55.907	-114.809	-1.42441	0.00207164	0.0290728
PGSC0003DMG400013493	131.249	13.2408	-118.008	-2.91935	2.69636e-10	3.81102e-08
PGSC0003DMG400013506	38.1466	3.73689	-34.4097	-2.48244	5.39873e-05	0.00153524
PGSC0003DMG400013525	51.8598	8.19699	-43.6628	-2.04675	0.00067971	0.0122178
PGSC0003DMG400013547	2140.06	327.612	-1812.45	-2.49821	9.85859e-11	1.4816e-08
PGSC0003DMG400013604	41.5753	7.82261	-33.7527	-1.80259	0.00384298	0.0461099
PGSC0003DMG400013627	163.121	47.7542	-115.367	-1.62864	4.55384e-05	0.00134157
PGSC0003DMG400013808	466.642	207.025	-259.618	-1.10058	0.00151149	0.0230361
PGSC0003DMG400013810	25.496	0	-25.496	-2.92806	4.36775e-05	0.00129317
PGSC0003DMG400013875	539.451	148.827	-390.624	-1.7615	4.23355e-08	3.45449e-06
PGSC0003DMG400013884	170.33	61.2996	-109.03	-1.33063	0.00199564	0.0282735
PGSC0003DMG400013894	60.3804	14.7127	-45.6677	-1.75923	0.000347215	0.00707692
PGSC0003DMG400013981	32.2415	0.513909	-31.7276	-3.2215	2.53966e-06	0.000115305
PGSC0003DMG400014029	127.173	45.6544	-81.5191	-1.34531	0.00121071	0.0195433
PGSC0003DMG400014054	75.637	10.9758	-64.6611	-2.39272	1.53672e-06	7.50809e-05
PGSC0003DMG400014087	128.209	2.3347	-125.875	-4.35591	1.23022e-13	3.35764e-11
PGSC0003DMG400014109	84.0555	23.9375	-60.1179	-1.61645	0.000284355	0.00600519
PGSC0003DMG400014123	197.897	27.4838	-170.413	-2.24016	0.000144234	0.00344898
PGSC0003DMG400014150	204.788	97.5709	-107.217	-1.00973	0.00230116	0.0314752
PGSC0003DMG400014155	385.498	125.213	-260.286	-1.43603	0.00186074	0.0268635
PGSC0003DMG400014204	69.6675	5.55768	-64.1099	-2.98732	4.19093e-08	3.4315e-06
PGSC0003DMG400014214	335.788	115.36	-220.428	-1.46784	2.62312e-06	0.00011819
PGSC0003DMG400014219	593.646	245.091	-348.555	-1.22451	1.85234e-05	0.000616884
PGSC0003DMG400014284	22.8531	1.61149	-21.2416	-2.1845	0.00185935	0.0268635
PGSC0003DMG400014339	1705.55	678.563	-1026.99	-1.23584	0.000873347	0.0149514
PGSC0003DMG400014401	103.102	11.42	-91.6819	-2.66158	3.72405e-07	2.2558e-05
PGSC0003DMG400014466	83.437	24.3817	-59.0553	-1.52035	0.00248115	0.0331728
PGSC0003DMG400014513	212.258	43.3894	-168.868	-1.88158	0.00064926	0.0117864
PGSC0003DMG400014539	1606.47	556.946	-1049.53	-1.47601	1.62293e-08	1.49366e-06
PGSC0003DMG400014590	205.055	51.5422	-153.513	-1.7613	0.00013274	0.00324605
PGSC0003DMG400014594	124.698	18.5194	-106.178	-2.43162	1.11768e-07	8.21649e-06
PGSC0003DMG400014615	91.9005	8.57137	-83.3291	-2.70328	2.80163e-06	0.000125756
PGSC0003DMG400014618	163.057	70.2895	-92.7673	-1.12463	0.00327889	0.0407843
PGSC0003DMG400014628	382.348	88.7578	-293.59	-1.76808	0.000865349	0.0148359
PGSC0003DMG400014642	49.5965	0.583674	-49.0128	-3.62168	7.93567e-08	6.07847e-06
PGSC0003DMG400014705	263.644	75.8541	-187.79	-1.68668	9.29658e-07	4.93842e-05
PGSC0003DMG400014710	88.9633	9.94801	-79.0153	-2.55175	5.89303e-06	0.000235572
PGSC0003DMG400014740	81.3579	7.02964	-74.3283	-2.77719	1.65174e-06	7.9555e-05
PGSC0003DMG400014770	374.82	151.473	-223.347	-1.22736	0.000367445	0.00742552
PGSC0003DMG400014870	145.674	10.5317	-135.142	-3.28349	1.35971e-11	2.39158e-09
PGSC0003DMG400014872	88.8876	3.80666	-85.0809	-3.16511	8.97995e-07	4.80245e-05
PGSC0003DMG400014899	796.991	292.997	-503.995	-1.30037	0.00265991	0.0347412
PGSC0003DMG400015010	920.272	343.188	-577.084	-1.30451	0.00111497	0.0183091
PGSC0003DMG400015132	112.978	25.0351	-87.9434	-1.70719	0.00386707	0.046282
PGSC0003DMG400015138	576.8	272.373	-304.427	-1.04183	0.000142215	0.00341101
PGSC0003DMG400015156	2294.63	751.331	-1543.3	-1.50519	2.6194e-05	0.000834869
PGSC0003DMG400015157	269.976	94.5572	-175.419	-1.3834	0.000628331	0.0115479
PGSC0003DMG400015160	52.1566	5.34838	-46.8082	-2.16083	0.00137813	0.0215004
PGSC0003DMG400015241	1605.39	553.187	-1052.21	-1.46895	8.92482e-07	4.78375e-05
PGSC0003DMG400015266	344.708	63.704	-281.004	-2.18374	7.26982e-07	3.97746e-05
PGSC0003DMG400015270	277.707	46.8472	-230.86	-2.33885	1.15532e-08	1.09295e-06
PGSC0003DMG400015278	60.5734	1.54173	-59.0317	-2.53549	0.000413688	0.00821323
PGSC0003DMG400015332	76.1453	6.65526	-69.49	-2.9317	2.94839e-08	2.53937e-06
PGSC0003DMG400015342	258.667	17.7009	-240.966	-2.93862	1.44444e-06	7.10109e-05
PGSC0003DMG400015369	124.346	23.2585	-101.088	-2.18109	4.44774e-07	2.64691e-05
PGSC0003DMG400015410	297.29	105.159	-192.132	-1.43601	8.76421e-07	4.70828e-05
PGSC0003DMG400015414	500.945	126.755	-374.191	-1.81847	5.2943e-06	0.000217032
PGSC0003DMG400015482	583.299	77.1099	-506.189	-2.35986	3.10787e-05	0.000968456
PGSC0003DMG400015494	19.1751	0	-19.1751	-2.67321	0.000205699	0.00461221
PGSC0003DMG400015536	675.901	41.4478	-634.453	-3.1513	9.43019e-08	7.01943e-06
PGSC0003DMG400015553	180.918	4.83448	-176.084	-4.32857	6.2744e-17	3.54728e-14
PGSC0003DMG400015556	67.6616	0.513909	-67.1477	-3.94505	3.483e-09	3.79376e-07
PGSC0003DMG400015602	37.3978	4.2508	-33.147	-2.19744	0.000700858	0.0124752
PGSC0003DMG400015605	60.4359	8.9202	-51.5157	-2.28387	2.59988e-05	0.000829759
PGSC0003DMG400015617	74.4909	6.21112	-68.2797	-2.79759	2.0385e-06	9.5472e-05
PGSC0003DMG400015659	165.755	47.2658	-118.489	-1.68171	6.41436e-06	0.000252167
PGSC0003DMG400015708	120.011	0.513909	-119.497	-4.70602	1.86147e-13	4.85721e-11
PGSC0003DMG400015726	60.9901	4.90424	-56.0858	-2.89876	2.87003e-07	1.8369e-05
PGSC0003DMG400015728	514.97	206.969	-308.001	-1.24222	0.000146824	0.00348635
PGSC0003DMG400015767	270.564	41.7082	-228.856	-2.39236	1.62834e-07	1.14515e-05
PGSC0003DMG400015815	162.296	8.5016	-153.794	-2.4461	0.000527645	0.0101121
PGSC0003DMG400015823	136.674	54.2002	-82.4735	-1.23344	0.00145628	0.022367
PGSC0003DMG400015872	1431.84	636.061	-795.774	-1.12957	2.06606e-05	0.000681368
PGSC0003DMG400016003	172.898	50.4122	-122.486	-1.50181	0.00430245	0.0499568
PGSC0003DMG400016004	187.97	21.6726	-166.297	-2.83636	3.20514e-12	6.29532e-10
PGSC0003DMG400016006	212.569	24.8003	-187.769	-2.83454	2.22986e-12	4.59739e-10
PGSC0003DMG400016043	107.213	10.3224	-96.8901	-2.72432	1.22801e-06	6.22979e-05
PGSC0003DMG400016053	792.558	244.989	-547.569	-1.62656	1.14037e-08	1.08313e-06
PGSC0003DMG400016102	1718.92	116.788	-1602.13	-3.0646	1.55067e-07	1.10906e-05
PGSC0003DMG400016115	630.696	166.63	-464.065	-1.84191	7.97106e-11	1.22904e-08
PGSC0003DMG400016120	55.8893	16.673	-39.2162	-1.49398	0.00341591	0.0421792
PGSC0003DMG400016126	341.444	98.0337	-243.41	-1.71457	3.4798e-08	2.94049e-06
PGSC0003DMG400016145	35.8359	3.22298	-32.6129	-2.0913	0.00270672	0.0351784
PGSC0003DMG400016187	400.018	68.5385	-331.479	-2.10683	0.000108378	0.00275824
PGSC0003DMG400016223	378.668	110.989	-267.68	-1.58995	0.000293685	0.00617128
PGSC0003DMG400016252	50.4925	6.51573	-43.9767	-2.39375	1.62459e-05	0.000558262
PGSC0003DMG400016302	30.9756	5.86229	-25.1133	-1.78762	0.00392326	0.0467016
PGSC0003DMG400016345	33.5445	0.513909	-33.0306	-3.25728	1.9157e-06	9.06143e-05
PGSC0003DMG400016357	146.876	47.4565	-99.4197	-1.47006	0.000539702	0.0102851
PGSC0003DMG400016423	54.0507	8.33652	-45.7142	-2.10582	0.000380596	0.00765868
PGSC0003DMG400016442	425.65	75.9425	-349.708	-2.25132	1.01935e-07	7.54483e-06
PGSC0003DMG400016450	341.678	83.1815	-258.496	-1.80753	7.90889e-05	0.00210063
PGSC0003DMG400016455	1130.58	495.491	-635.088	-1.12288	0.000791208	0.0137434
PGSC0003DMG400016498	26.9654	1.02782	-25.9376	-2.29508	0.00136739	0.021361
PGSC0003DMG400016502	315.319	102.938	-212.381	-1.53998	5.69395e-07	3.24227e-05
PGSC0003DMG400016516	22.3906	1.61149	-20.7791	-2.18766	0.00178887	0.0261054
PGSC0003DMG400016525	76.6359	14.3383	-62.2976	-1.89338	0.00138727	0.0215594
PGSC0003DMG400016526	65.6855	6.72503	-58.9605	-2.19469	0.00110338	0.0181816
PGSC0003DMG400016637	92.6316	17.7009	-74.9308	-2.07364	2.14342e-05	0.000702007
PGSC0003DMG400016678	85.3857	10.6968	-74.689	-2.4058	2.09954e-05	0.000690492
PGSC0003DMG400016723	169.701	29.3557	-140.345	-2.32806	2.05619e-09	2.34731e-07
PGSC0003DMG400016730	480.887	116.528	-364.359	-1.88494	1.31471e-06	6.55838e-05
PGSC0003DMG400016733	136.84	29.1906	-107.65	-2.03724	5.35559e-07	3.0717e-05
PGSC0003DMG400016769	364.01	144.348	-219.662	-1.28354	2.95002e-06	0.000131176
PGSC0003DMG400016833	124.373	28.9115	-95.4613	-1.78568	0.000548018	0.0104185
PGSC0003DMG400016847	117.314	26.1769	-91.1376	-1.86298	0.00020155	0.0045363
PGSC0003DMG400016951	814.032	275.156	-538.876	-1.4092	0.00113879	0.0186229
PGSC0003DMG400016967	1516.78	484.536	-1032.24	-1.57876	3.6681e-08	3.04542e-06
PGSC0003DMG400016971	1354.4	406.575	-947.827	-1.64237	5.11745e-07	2.971e-05
PGSC0003DMG400017007	298.143	45.7939	-252.349	-2.386	2.7351e-07	1.76481e-05
PGSC0003DMG400017086	182.443	76.368	-106.075	-1.15971	0.00240581	0.0324949
PGSC0003DMG400017103	20.4225	1.68126	-18.7413	-2.23198	0.00113319	0.0185703
PGSC0003DMG400017148	44.634	3.94619	-40.6879	-2.52858	6.72672e-05	0.00185195
PGSC0003DMG400017178	202.184	0.583674	-201.6	-5.50227	7.9263e-20	6.97074e-17
PGSC0003DMG400017184	92.022	4.4601	-87.5619	-3.37412	9.18354e-09	8.86436e-07
PGSC0003DMG400017186	100.208	18.5449	-81.6631	-1.90409	0.00126483	0.0201972
PGSC0003DMG400017189	149.683	14.1291	-135.554	-2.61435	1.44491e-05	0.00050381
PGSC0003DMG400017204	117.425	49.0866	-68.338	-1.16263	0.00273979	0.0354724
PGSC0003DMG400017214	105.318	7.16917	-98.1493	-3.19273	3.22114e-09	3.54102e-07
PGSC0003DMG400017231	46.8145	6.30644	-40.508	-2.13236	0.00062662	0.0115342
PGSC0003DMG400017244	34.4501	6.07159	-28.3785	-1.92902	0.00134922	0.0211189
PGSC0003DMG400017307	633.178	81.0561	-552.122	-2.53876	5.19941e-07	2.9966e-05
PGSC0003DMG400017312	195.004	37.2923	-157.712	-2.03242	7.56515e-05	0.00203436
PGSC0003DMG400017321	63.4761	11.7944	-51.6818	-2.03433	0.000100997	0.00260343
PGSC0003DMG400017334	74.8978	9.45966	-65.4382	-2.34545	5.40655e-05	0.00153563
PGSC0003DMG400017335	250.739	16.1149	-234.625	-2.51904	0.000242369	0.00529444
PGSC0003DMG400017342	165.373	17.9357	-147.437	-2.00293	0.00390461	0.0465978
PGSC0003DMG400017411	95.3574	37.762	-57.5954	-1.22533	0.00214466	0.0298629
PGSC0003DMG400017413	260.219	58.1021	-202.117	-1.73892	0.00237753	0.0322045
PGSC0003DMG400017415	161.146	27.414	-133.732	-1.86759	0.00341893	0.0421947
PGSC0003DMG400017518	1125.08	195.554	-929.524	-2.22671	1.74089e-06	8.33417e-05
PGSC0003DMG400017538	159.371	18.3543	-141.016	-2.56569	2.86955e-06	0.000128319
PGSC0003DMG400017552	37.7678	4.32057	-33.4473	-2.36577	9.26021e-05	0.00240573
PGSC0003DMG400017592	239.857	69.5663	-170.29	-1.62806	7.81788e-05	0.00208579
PGSC0003DMG400017602	182.186	50.1842	-132.002	-1.69636	3.66885e-05	0.00111403
PGSC0003DMG400017632	896.933	268.304	-628.63	-1.52883	0.00124072	0.0199194
PGSC0003DMG400017707	245.129	9.29457	-235.834	-3.3241	2.55107e-07	1.6596e-05
PGSC0003DMG400017728	89.4523	18.3543	-71.098	-2.00679	2.39104e-05	0.000772592
PGSC0003DMG400017738	95.7828	30.5672	-65.2156	-1.43889	0.00292803	0.0372995
PGSC0003DMG400017751	51.2043	5.41815	-45.7861	-2.54235	1.17079e-05	0.000421217
PGSC0003DMG400017776	90.4407	2.70908	-87.7316	-3.85521	3.50498e-11	5.7004e-09
PGSC0003DMG400017783	54.7343	8.98996	-45.7443	-2.08708	0.000283024	0.00598966
PGSC0003DMG400017833	124.688	35.1227	-89.5655	-1.68499	1.47386e-05	0.000510901
PGSC0003DMG400017870	298.557	35.0273	-263.53	-2.85281	2.02236e-13	5.16354e-11
PGSC0003DMG400017918	2511.48	579.691	-1931.79	-2.01885	1.96197e-11	3.30405e-09
PGSC0003DMG400017935	369.66	112.944	-256.716	-1.48652	0.00222312	0.0306728
PGSC0003DMG400017936	320.245	56.2558	-263.989	-2.37356	6.17435e-13	1.45158e-10
PGSC0003DMG400017949	143.327	64.4783	-78.8484	-1.07542	0.00291301	0.0372005
PGSC0003DMG400018091	51.7673	2.70908	-49.0582	-2.8638	1.3034e-05	0.000464006
PGSC0003DMG400018095	67.237	11.7688	-55.4682	-2.09603	9.87368e-05	0.00254837
PGSC0003DMG400018102	44.2271	10.0178	-34.2093	-1.74644	0.00183871	0.0266545
PGSC0003DMG400018113	172.037	58.3812	-113.656	-1.37645	0.00315235	0.0396674
PGSC0003DMG400018114	162.114	21.9074	-140.207	-2.55151	2.00275e-08	1.79454e-06
PGSC0003DMG400018123	264.985	85.072	-179.913	-1.51553	7.87649e-05	0.00209907
PGSC0003DMG400018124	544.336	124.02	-420.316	-1.69306	0.00375017	0.04534
PGSC0003DMG400018125	969.769	301.815	-667.954	-1.52463	0.000322812	0.0067056
PGSC0003DMG400018163	39.4399	5.04377	-34.3961	-2.00145	0.00279871	0.0359996
PGSC0003DMG400018184	242.085	100.699	-141.386	-1.2037	0.000118136	0.0029559
PGSC0003DMG400018220	274.97	13.3361	-261.634	-3.37272	1.36621e-08	1.27218e-06
PGSC0003DMG400018240	3649.31	1276.07	-2373.24	-1.46355	3.22626e-08	2.75567e-06
PGSC0003DMG400018263	166.964	29.4952	-137.469	-2.13465	2.7229e-05	0.000860922
PGSC0003DMG400018271	118.071	34.6785	-83.3928	-1.61142	9.37455e-05	0.00243277
PGSC0003DMG400018275	150.794	48.9471	-101.847	-1.51463	3.17418e-05	0.00098524
PGSC0003DMG400018276	225.433	84	-141.433	-1.35203	2.37612e-05	0.000769727
PGSC0003DMG400018292	9632.93	3143.48	-6489.46	-1.40139	0.00424815	0.0496055
PGSC0003DMG400018307	460.16	121.476	-338.684	-1.78646	1.57066e-06	7.62687e-05
PGSC0003DMG400018435	31.6874	2.19517	-29.4922	-2.5647	0.000105596	0.00270482
PGSC0003DMG400018483	422.887	120.188	-302.699	-1.61898	0.000321726	0.00668948
PGSC0003DMG400018488	111.417	37.2481	-74.1693	-1.38746	0.00340874	0.0421127
PGSC0003DMG400018537	60.3249	18.4496	-41.8753	-1.48867	0.00191542	0.0273656
PGSC0003DMG400018604	72.0973	9.29457	-62.8027	-2.34855	4.63142e-05	0.00136274
PGSC0003DMG400018610	393.52	17.0219	-376.499	-3.56977	8.67103e-10	1.11294e-07
PGSC0003DMG400018614	176.329	3.94619	-172.383	-3.40175	5.86698e-07	3.30906e-05
PGSC0003DMG400018651	1193.32	394.027	-799.294	-1.54307	4.42473e-09	4.67043e-07
PGSC0003DMG400018678	114.44	43.2499	-71.19	-1.29901	0.000637324	0.0116453
PGSC0003DMG400018712	517.354	240.638	-276.716	-1.06499	5.6509e-05	0.0016012
PGSC0003DMG400018713	259.218	109.461	-149.757	-1.17811	0.000217073	0.0048127
PGSC0003DMG400018744	94.0552	18.0752	-75.98	-1.92652	0.000635177	0.0116376
PGSC0003DMG400018745	76.4951	1.61149	-74.8836	-2.32587	0.00129506	0.0205144
PGSC0003DMG400018750	42.5911	0.513909	-42.0772	-3.32778	1.44845e-06	7.10609e-05
PGSC0003DMG400018789	686.587	314.778	-371.809	-1.05722	0.0021097	0.0295022
PGSC0003DMG400018819	987.485	217.003	-770.482	-1.95511	1.10172e-05	0.000400616
PGSC0003DMG400019025	38.2673	2.26493	-36.0024	-2.28472	0.00123477	0.0198635
PGSC0003DMG400019033	1924	677.423	-1246.58	-1.40517	0.000103421	0.00265199
PGSC0003DMG400019091	50.4097	10.0875	-40.3221	-1.82462	0.00201607	0.0284126
PGSC0003DMG400019110	31.5861	0.513909	-31.0722	-2.34049	0.00120251	0.0194623
PGSC0003DMG400019123	274.54	116.927	-157.613	-1.1604	0.000600325	0.0111714
PGSC0003DMG400019157	1547.39	705.276	-842.109	-1.0693	0.00139746	0.021688
PGSC0003DMG400019179	342.6	57.3534	-285.247	-2.40896	2.15389e-11	3.57651e-09
PGSC0003DMG400019182	134.649	12.3525	-122.297	-2.93406	9.59727e-09	9.189e-07
PGSC0003DMG400019185	33.0917	1.09758	-31.9941	-3.02724	6.44394e-06	0.000252786
PGSC0003DMG400019228	60.1126	3.29275	-56.8198	-3.19016	7.44972e-08	5.762e-06
PGSC0003DMG400019235	883.904	317.595	-566.309	-1.32928	0.002167	0.0300733
PGSC0003DMG400019257	1458.06	262.474	-1195.59	-2.06749	0.000110036	0.00279743
PGSC0003DMG400019265	41.6123	7.16917	-34.4432	-1.88937	0.00246314	0.0330623
PGSC0003DMG400019270	296.897	21.0634	-275.834	-2.92237	1.37386e-06	6.82473e-05
PGSC0003DMG400019274	209.426	69.5408	-139.886	-1.42344	0.00142336	0.0219609
PGSC0003DMG400019293	155.879	5.11354	-150.765	-3.16836	2.7477e-06	0.000123568
PGSC0003DMG400019302	312.979	57.6767	-255.302	-2.04092	0.000133535	0.00325239
PGSC0003DMG400019305	56.2302	3.87642	-52.3538	-2.24956	0.0013814	0.0215091
PGSC0003DMG400019334	687.259	300.859	-386.4	-1.15833	1.26479e-06	6.37632e-05
PGSC0003DMG400019348	943.435	394.87	-548.566	-1.218	1.29194e-06	6.48567e-05
PGSC0003DMG400019395	561.692	261.643	-300.049	-1.06677	3.5936e-05	0.00109538
PGSC0003DMG400019429	178.963	6.7948	-172.169	-2.66156	0.00016516	0.00385238
PGSC0003DMG400019435	4422.11	2006.71	-2415.4	-1.10204	2.10966e-05	0.000692861
PGSC0003DMG400019437	1765.66	419.784	-1345.87	-1.97384	1.56726e-10	2.28311e-08
PGSC0003DMG400019441	114.837	24.4514	-90.3858	-2.02545	9.96372e-07	5.19975e-05
PGSC0003DMG400019493	29.7185	1.09758	-28.6209	-2.43999	0.000612198	0.0113214
PGSC0003DMG400019496	34.8844	4.32057	-30.5639	-2.23537	0.000303073	0.00635169
PGSC0003DMG400019498	57.941	14.1988	-43.7422	-1.70081	0.00128531	0.0203736
PGSC0003DMG400019526	89.1298	14.7825	-74.3473	-2.07589	0.000288338	0.00607505
PGSC0003DMG400019528	628.823	237.408	-391.415	-1.28116	0.00178014	0.0260129
PGSC0003DMG400019534	115.982	16.6033	-99.3784	-2.13568	0.000480933	0.00931465
PGSC0003DMG400019535	58.3198	1.68126	-56.6386	-3.59115	8.86071e-09	8.58765e-07
PGSC0003DMG400019566	573.663	222.784	-350.879	-1.26789	0.000642606	0.0117104
PGSC0003DMG400019578	656.617	244.78	-411.837	-1.35973	6.39376e-06	0.000252157
PGSC0003DMG400019619	158.465	42.3616	-116.104	-1.62039	0.00160156	0.0240385
PGSC0003DMG400019627	79.5925	14.1988	-65.3937	-2.16255	7.2524e-06	0.000277755
PGSC0003DMG400019671	52.4517	5.62745	-46.8243	-2.52325	1.73341e-05	0.000584658
PGSC0003DMG400019677	289.798	53.4514	-236.346	-2.18829	6.64412e-07	3.68609e-05
PGSC0003DMG400019772	57.7472	8.7109	-49.0363	-2.09221	0.000528763	0.0101254
PGSC0003DMG400019773	23.3517	0	-23.3517	-2.92294	4.41009e-05	0.00130408
PGSC0003DMG400019825	260.975	76.9193	-184.056	-1.56849	0.000554597	0.0105267
PGSC0003DMG400019861	70.2032	10.6968	-59.5064	-2.23086	3.997e-05	0.0012029
PGSC0003DMG400019894	232.706	78.6516	-154.054	-1.47967	7.74635e-06	0.000294771
PGSC0003DMG400019944	247.233	73.0242	-174.209	-1.65405	1.54256e-06	7.52114e-05
PGSC0003DMG400019989	122.268	6.14136	-116.127	-3.3135	2.63504e-08	2.30033e-06
PGSC0003DMG400020028	4697.54	101.498	-4596.04	-4.49382	6.58227e-16	3.06463e-13
PGSC0003DMG400020049	70.4992	21.1587	-49.3405	-1.53314	0.000857704	0.0147474
PGSC0003DMG400020129	106.585	34.4437	-72.1416	-1.46457	0.000892001	0.0151941
PGSC0003DMG400020173	384.699	100.813	-283.886	-1.79682	1.2331e-06	6.22979e-05
PGSC0003DMG400020177	743.199	247.47	-495.729	-1.45842	0.000213356	0.00474357
PGSC0003DMG400020225	658.778	128.906	-529.872	-1.88057	0.00113322	0.0185703
PGSC0003DMG400020258	93.2043	9.73872	-83.4656	-2.81036	7.68473e-09	7.6725e-07
PGSC0003DMG400020267	365.754	68.6338	-297.12	-2.14508	2.3399e-06	0.000108095
PGSC0003DMG400020271	68.7161	18.4496	-50.2665	-1.59638	0.00229305	0.031455
PGSC0003DMG400020341	324.915	67.1805	-257.735	-1.84368	0.00110775	0.0182283
PGSC0003DMG400020355	33.563	2.70908	-30.8539	-2.55682	6.40564e-05	0.00177482
PGSC0003DMG400020431	214.932	16.0452	-198.887	-2.54455	0.000132049	0.00323247
PGSC0003DMG400020464	445.506	185.631	-259.875	-1.21842	6.11905e-06	0.000243378
PGSC0003DMG400020489	97.2514	12.5873	-84.6641	-2.57484	6.37463e-08	5.02875e-06
PGSC0003DMG400020510	101.798	35.1227	-66.6754	-1.40252	0.00058438	0.0109693
PGSC0003DMG400020545	72.0523	2.1254	-69.9269	-3.46622	6.41129e-08	5.04093e-06
PGSC0003DMG400020595	62.634	2.19517	-60.4388	-2.31979	0.00127489	0.0203031
PGSC0003DMG400020608	299.187	73.7218	-225.465	-1.80602	5.22716e-05	0.00149541
PGSC0003DMG400020619	438.826	66.7806	-372.045	-2.34814	2.11515e-06	9.82864e-05
PGSC0003DMG400020638	297.691	28.4163	-269.275	-2.61898	1.32821e-05	0.000470019
PGSC0003DMG400020653	242.056	87.9462	-154.11	-1.36638	0.00013314	0.00325239
PGSC0003DMG400020685	119.347	42.8313	-76.5156	-1.35803	0.000505514	0.00972725
PGSC0003DMG400020708	174.82	42.9011	-131.918	-1.84828	5.59495e-06	0.000227486
PGSC0003DMG400020810	149.004	7.3087	-141.695	-2.63696	0.00014853	0.00352333
PGSC0003DMG400020909	263.471	48.8773	-214.593	-2.12697	8.1071e-06	0.000306046
PGSC0003DMG400020939	189.882	2.19517	-187.687	-5.0424	2.77303e-20	2.74357e-17
PGSC0003DMG400020985	313.518	113.844	-199.674	-1.39868	2.4114e-06	0.000110752
PGSC0003DMG400021023	60.2051	14.7825	-45.4226	-1.69533	0.00141118	0.0218296
PGSC0003DMG400021076	72.4118	5.04377	-67.368	-3.05442	8.79017e-08	6.64721e-06
PGSC0003DMG400021095	777.753	336.191	-441.562	-1.16082	5.06788e-05	0.00145794
PGSC0003DMG400021096	42.3515	6.7948	-35.5567	-1.96295	0.00174138	0.0256667
PGSC0003DMG400021116	46.6021	6.44597	-40.1562	-2.26938	6.95092e-05	0.00189494
PGSC0003DMG400021128	354.002	102.424	-251.578	-1.70988	1.33156e-08	1.2448e-06
PGSC0003DMG400021152	341.79	63.0761	-278.714	-1.85894	0.00241918	0.0326013
PGSC0003DMG400021246	36.2517	1.61149	-34.6402	-2.43879	0.000569296	0.0107456
PGSC0003DMG400021265	170.487	68.7989	-101.688	-1.21198	0.00133218	0.0209564
PGSC0003DMG400021278	33.9321	1.09758	-32.8346	-2.07037	0.00419476	0.0491632
PGSC0003DMG400021284	135.877	11.699	-124.178	-2.74361	4.13518e-06	0.000174715
PGSC0003DMG400021324	16.5877	0	-16.5877	-2.27202	0.00167255	0.0249152
PGSC0003DMG400021343	563.295	108.337	-454.958	-2.14409	6.01429e-07	3.38411e-05
PGSC0003DMG400021375	288.334	39.7478	-248.587	-2.60281	2.22475e-10	3.16327e-08
PGSC0003DMG400021376	1096.7	484.82	-611.882	-1.10344	0.00171559	0.0253969
PGSC0003DMG400021406	27.9266	1.61149	-26.3151	-2.1281	0.00293306	0.0373126
PGSC0003DMG400021413	22.4461	2.70908	-19.737	-1.97291	0.00364378	0.0443473
PGSC0003DMG400021423	1198.03	344.85	-853.179	-1.69899	2.2348e-07	1.49479e-05
PGSC0003DMG400021435	133.671	24.0771	-109.594	-2.11117	3.23333e-05	0.00099838
PGSC0003DMG400021464	96.3458	24.3561	-71.9897	-1.75997	0.000130044	0.00319328
PGSC0003DMG400021476	473.171	36.8992	-436.272	-3.40621	1.16383e-19	9.52934e-17
PGSC0003DMG400021499	710.781	100.166	-610.615	-2.5676	6.52622e-10	8.57087e-08
PGSC0003DMG400021557	170.2	65.9503	-104.249	-1.28767	0.000135754	0.00327967
PGSC0003DMG400021561	100.966	12.5873	-88.3783	-2.40662	2.48957e-05	0.00079885
PGSC0003DMG400021573	592.982	77.554	-515.428	-2.24223	0.00023971	0.00524117
PGSC0003DMG400021660	464.456	149.208	-315.248	-1.49538	0.000238766	0.00522534
PGSC0003DMG400021691	510.404	74.9334	-435.471	-2.02151	0.001539	0.0233207
PGSC0003DMG400021698	32.075	4.4601	-27.615	-1.974	0.00271098	0.0352145
PGSC0003DMG400021700	25.1445	3.15322	-21.9913	-1.95273	0.00384117	0.0461099
PGSC0003DMG400021736	36.2244	6.07159	-30.1528	-1.99711	0.000821537	0.0141975
PGSC0003DMG400021791	1236.18	411.371	-824.809	-1.5221	1.39314e-07	1.01162e-05
PGSC0003DMG400021803	57.1085	7.61332	-49.4952	-2.21849	0.000250892	0.00545551
PGSC0003DMG400021821	113.488	21.3935	-92.0949	-2.07594	2.30837e-05	0.000749827
PGSC0003DMG400021853	162.235	47.2658	-114.969	-1.61213	0.000133464	0.00325239
PGSC0003DMG400021861	232.17	103.624	-128.546	-1.07823	0.00378536	0.045603
PGSC0003DMG400021902	169.82	67.0037	-102.816	-1.21262	0.00418057	0.0490696
PGSC0003DMG400021963	16.726	0.583674	-16.1423	-2.25707	0.00166641	0.0248705
PGSC0003DMG400021991	823.499	268.699	-554.8	-1.56278	1.48327e-09	1.78783e-07
PGSC0003DMG400021996	788.237	368.941	-419.296	-1.03913	0.00106689	0.017697
PGSC0003DMG400022025	28.8128	2.19517	-26.6177	-2.0361	0.00421277	0.0492526
PGSC0003DMG400022062	353.882	108.261	-245.621	-1.62353	3.54163e-07	2.16742e-05
PGSC0003DMG400022075	112.094	14.6872	-97.4067	-2.21082	0.000349167	0.00709843
PGSC0003DMG400022160	725.841	253.719	-472.123	-1.43059	2.07871e-05	0.000684591
PGSC0003DMG400022181	513.453	203.237	-310.217	-1.2778	2.12249e-05	0.000696112
PGSC0003DMG400022188	296.486	95.8199	-200.666	-1.54902	6.582e-07	3.66018e-05
PGSC0003DMG400022264	74.2045	7.40402	-66.8005	-2.63433	4.05307e-06	0.000172165
PGSC0003DMG400022304	786.345	296.55	-489.795	-1.28944	0.00128303	0.0203736
PGSC0003DMG400022342	519.467	64.5226	-454.944	-2.72794	8.75239e-11	1.33222e-08
PGSC0003DMG400022371	405.222	19.9216	-385.3	-3.7901	1.33907e-15	5.38917e-13
PGSC0003DMG400022427	115.669	45.6544	-70.0145	-1.24065	0.00123556	0.0198635
PGSC0003DMG400022448	132.357	24.0771	-108.28	-2.09794	3.78069e-05	0.00114214
PGSC0003DMG400022449	215.351	83.2512	-132.1	-1.29561	0.000107441	0.0027432
PGSC0003DMG400022494	1034.87	154.492	-880.381	-2.45328	3.49791e-08	2.94531e-06
PGSC0003DMG400022541	131.072	21.2982	-109.774	-1.94396	0.00199251	0.0282461
PGSC0003DMG400022578	59.1321	2.1254	-57.0067	-3.03333	6.56086e-06	0.000254772
PGSC0003DMG400022609	301.837	104.975	-196.862	-1.45535	9.03108e-07	4.81894e-05
PGSC0003DMG400022658	250.292	0.513909	-249.779	-5.8114	1.11061e-22	2.13789e-19
PGSC0003DMG400022660	198.423	65.7597	-132.663	-1.40322	0.0027892	0.0359256
PGSC0003DMG400022743	80.5729	11.1154	-69.4576	-1.98236	0.00269385	0.035088
PGSC0003DMG400022781	76.6439	15.3406	-61.3033	-1.78929	0.00318759	0.0399416
PGSC0003DMG400022792	780.001	118.906	-661.095	-2.22541	5.83344e-05	0.00164117
PGSC0003DMG400022807	54.752	7.68308	-47.0689	-2.04082	0.00147174	0.0225899
PGSC0003DMG400022893	649.781	222.847	-426.934	-1.42166	0.000282277	0.00597918
PGSC0003DMG400022904	52.1927	2.63931	-49.5534	-3.13403	3.3192e-07	2.06321e-05
PGSC0003DMG400022915	248.129	59.1997	-188.929	-1.95696	1.90175e-09	2.20278e-07
PGSC0003DMG400022933	341.882	24.4514	-317.431	-2.86568	3.28011e-06	0.000142649
PGSC0003DMG400022936	228.742	64.6876	-164.054	-1.7203	2.36825e-07	1.55343e-05
PGSC0003DMG400022966	384.084	88.7834	-295.3	-1.91723	5.10625e-06	0.000210435
PGSC0003DMG400023016	90.8002	2.56954	-88.2306	-2.83366	5.79501e-05	0.00163618
PGSC0003DMG400023040	528.516	226.767	-301.749	-1.14301	0.00133576	0.0209773
PGSC0003DMG400023050	898.942	303.319	-595.623	-1.49316	1.37864e-06	6.83418e-05
PGSC0003DMG400023051	304.591	122.688	-181.903	-1.21217	0.00176276	0.0258854
PGSC0003DMG400023056	140.035	2.77884	-137.256	-2.84246	6.92012e-05	0.00189089
PGSC0003DMG400023107	222.567	82.0141	-140.553	-1.31311	0.00143954	0.0221528
PGSC0003DMG400023115	708.759	269.238	-439.52	-1.26527	0.00268643	0.0350298
PGSC0003DMG400023144	1550.8	483.413	-1067.39	-1.52403	0.000298224	0.00626113
PGSC0003DMG400023173	30.7818	4.2508	-26.531	-1.99531	0.00215914	0.0300138
PGSC0003DMG400023182	51.2034	7.54355	-43.6599	-1.92032	0.00352026	0.0431536
PGSC0003DMG400023185	439.314	173.958	-265.356	-1.2901	1.17355e-06	5.9798e-05
PGSC0003DMG400023211	235.736	46.0032	-189.733	-2.19445	3.19349e-09	3.52695e-07
PGSC0003DMG400023327	57.4592	2.1254	-55.3338	-2.36353	0.000992517	0.0167026
PGSC0003DMG400023329	451.718	138.105	-313.613	-1.5936	1.2831e-05	0.000457465
PGSC0003DMG400023382	205.174	10.627	-194.547	-3.14582	4.58625e-07	2.71572e-05
PGSC0003DMG400023415	346.978	14.643	-332.335	-4.11515	1.5139e-22	2.56768e-19
PGSC0003DMG400023465	643.491	211.269	-432.222	-1.51963	4.00085e-06	0.000170251
PGSC0003DMG400023466	93.6096	8.29231	-85.3173	-2.16238	0.00182895	0.0265617
PGSC0003DMG400023473	226.569	100.838	-125.731	-1.10898	0.000499682	0.00963847
PGSC0003DMG400023574	39.1536	7.02964	-32.124	-1.86152	0.00254916	0.0337978
PGSC0003DMG400023577	45.0772	6.44597	-38.6312	-2.20356	0.000151001	0.00357124
PGSC0003DMG400023657	66.156	10.5317	-55.6243	-2.25097	1.23769e-05	0.00044394
PGSC0003DMG400023700	36.0587	0	-36.0587	-2.69137	0.000195498	0.00442104
PGSC0003DMG400023740	41.8987	0.583674	-41.315	-3.51238	1.86247e-07	1.27448e-05
PGSC0003DMG400023787	37.5088	1.68126	-35.8276	-2.98041	5.30126e-06	0.000217032
PGSC0003DMG400023815	218.558	11.0456	-207.513	-3.81393	3.33186e-17	2.02859e-14
PGSC0003DMG400023837	10193.8	2397.78	-7796	-1.69634	0.00260747	0.0343015
PGSC0003DMG400023847	24.8212	3.87642	-20.9447	-1.92584	0.00264506	0.0346159
PGSC0003DMG400023897	301.561	85.1231	-216.438	-1.70044	2.825e-06	0.000126566
PGSC0003DMG400023912	284.382	68.7036	-215.679	-1.88743	1.33035e-06	6.62247e-05
PGSC0003DMG400023939	97.6576	26.6466	-71.011	-1.59311	0.00192795	0.0275115
PGSC0003DMG400023984	345.003	114.244	-230.759	-1.48378	5.24811e-05	0.00149904
PGSC0003DMG400024068	241.124	55	-186.123	-1.97252	1.50427e-07	1.08018e-05
PGSC0003DMG400024082	92.5841	13.5454	-79.0387	-2.19244	0.000165414	0.00385451
PGSC0003DMG400024093	297.175	40.3944	-256.78	-2.03214	0.00191165	0.0273447
PGSC0003DMG400024097	218.217	76.6657	-141.551	-1.39276	0.000326888	0.00674497
PGSC0003DMG400024253	45.6225	10.2526	-35.3699	-1.7731	0.00110727	0.0182283
PGSC0003DMG400024267	686.114	301.349	-384.765	-1.11128	0.00152575	0.0231643
PGSC0003DMG400024268	211.175	21.5331	-189.642	-2.92528	6.61098e-11	1.026e-08
PGSC0003DMG400024294	385.202	107.093	-278.109	-1.65852	0.000151653	0.00358308
PGSC0003DMG400024362	131.563	10.3922	-121.171	-3.23879	9.19533e-13	2.04059e-10
PGSC0003DMG400024363	59.9091	16.7428	-43.1663	-1.56457	0.00254312	0.0337857
PGSC0003DMG400024399	4420.25	1768.64	-2651.61	-1.24508	0.000225911	0.00497762
PGSC0003DMG400024481	559.928	234.197	-325.731	-1.19784	0.00011739	0.00294343
PGSC0003DMG400024486	466.897	173.069	-293.828	-1.36108	1.4789e-05	0.000511158
PGSC0003DMG400024498	926.431	268.996	-657.435	-1.59128	0.000392425	0.00785678
PGSC0003DMG400024504	107.538	23.2143	-84.3232	-1.89953	0.000137196	0.0033107
PGSC0003DMG400024530	159.573	2.63931	-156.933	-4.73134	6.25936e-19	4.64464e-16
PGSC0003DMG400024535	381.176	64.4341	-316.742	-2.18875	1.71905e-05	0.000580638
PGSC0003DMG400024572	5718.64	833.848	-4884.79	-2.16263	0.000298573	0.00626291
PGSC0003DMG400024587	290.785	132.826	-157.959	-1.06742	0.00151887	0.0230982
PGSC0003DMG400024613	55.9633	17.0474	-38.9158	-1.48442	0.00260414	0.0342768
PGSC0003DMG400024625	173.084	27.5093	-145.575	-2.3549	2.32395e-07	1.53284e-05
PGSC0003DMG400024670	19.4614	0.513909	-18.9475	-2.57022	0.000283988	0.00600471
PGSC0003DMG400024700	194.689	61.3251	-133.364	-1.56125	9.10168e-06	0.000338215
PGSC0003DMG400024752	392.087	132.312	-259.775	-1.39577	0.00201089	0.028388
PGSC0003DMG400024753	650.03	273.336	-376.694	-1.15955	0.00201623	0.0284126
PGSC0003DMG400024764	176.57	10.3224	-166.247	-2.59468	0.000155802	0.00366781
PGSC0003DMG400024843	92.688	8.78067	-83.9073	-2.39614	0.000229187	0.00504361
PGSC0003DMG400024890	760.491	360.205	-400.286	-1.03735	0.000163509	0.00381763
PGSC0003DMG400024938	268.274	66.9712	-201.303	-1.83666	4.9018e-06	0.00020313
PGSC0003DMG400025024	372.715	104.505	-268.21	-1.76299	3.17361e-10	4.45902e-08
PGSC0003DMG400025067	156.782	50.0447	-106.737	-1.53737	2.39147e-05	0.000772592
PGSC0003DMG400025081	472.667	131.894	-340.774	-1.71917	1.95668e-06	9.21335e-05
PGSC0003DMG400025084	216.415	26.7164	-189.699	-2.68597	2.11482e-09	2.4027e-07
PGSC0003DMG400025104	107.121	42.5267	-64.5942	-1.22514	0.00179591	0.0261619
PGSC0003DMG400025162	90.497	19.896	-70.601	-1.88598	0.000146146	0.0034772
PGSC0003DMG400025171	1060.65	481.218	-579.435	-1.08223	0.000646579	0.0117557
PGSC0003DMG400025174	179.485	11.4897	-167.995	-3.21807	6.96426e-09	7.06694e-07
PGSC0003DMG400025177	15.497	0.583674	-14.9134	-2.26051	0.00159538	0.0239788
PGSC0003DMG400025182	131.824	20.0356	-111.788	-1.99955	0.00159556	0.0239788
PGSC0003DMG400025242	29.9686	0	-29.9686	-3.13844	1.03238e-05	0.000377717
PGSC0003DMG400025256	100.061	31.2207	-68.8401	-1.49049	0.00127234	0.0202899
PGSC0003DMG400025259	144.4	25.8979	-118.502	-2.20587	1.06121e-06	5.47792e-05
PGSC0003DMG400025336	210.168	66.3247	-143.843	-1.50329	0.000402508	0.00803831
PGSC0003DMG400025337	12.8172	0	-12.8172	-2.17893	0.00257047	0.0340032
PGSC0003DMG400025367	168.224	47.1705	-121.053	-1.56364	0.00230796	0.0315138
PGSC0003DMG400025474	32.7869	2.70908	-30.0778	-2.56259	5.25248e-05	0.00149904
PGSC0003DMG400025477	47.7853	7.75285	-40.0324	-2.03634	0.000644706	0.0117307
PGSC0003DMG400025613	728.604	340.181	-388.423	-1.05779	0.000120984	0.00301128
PGSC0003DMG400025687	23.6196	1.61149	-22.0081	-2.08078	0.00346803	0.0426267
PGSC0003DMG400025751	395.853	99.5823	-296.27	-1.84892	5.78727e-07	3.28225e-05
PGSC0003DMG400025756	142.432	26.1769	-116.256	-1.87668	0.00201557	0.0284126
PGSC0003DMG400025790	49.1252	9.36434	-39.7609	-1.88974	0.00120669	0.019505
PGSC0003DMG400025850	145.408	35.611	-109.797	-1.70469	0.00130214	0.0205992
PGSC0003DMG400025881	256.632	84.7674	-171.864	-1.43654	0.00101864	0.0170576
PGSC0003DMG400025889	2187.9	540.137	-1647.76	-1.79965	6.14292e-05	0.001708
PGSC0003DMG400025927	896.638	228.493	-668.145	-1.73103	0.000259489	0.00559125
PGSC0003DMG400025953	212.644	50.647	-161.997	-1.7784	0.000421438	0.0083184
PGSC0003DMG400025967	511.923	4.32057	-507.602	-4.86934	6.56918e-15	2.2939e-12
PGSC0003DMG400025982	366.959	166.902	-200.057	-1.07007	0.00166078	0.0248124
PGSC0003DMG400026010	324.194	43.7638	-280.43	-2.49672	4.06194e-07	2.43562e-05
PGSC0003DMG400026025	310.255	70.036	-240.219	-2.02323	2.0186e-09	2.31554e-07
PGSC0003DMG400026029	73.7332	17.1172	-56.616	-1.81651	0.000268962	0.00574327
PGSC0003DMG400026161	41.9815	2.1254	-39.8561	-2.99581	2.44496e-06	0.00011186
PGSC0003DMG400026168	229.434	107.163	-122.271	-1.03737	0.00206234	0.0289936
PGSC0003DMG400026187	331.344	48.7378	-282.606	-2.61698	8.34624e-16	3.6033e-13
PGSC0003DMG400026212	291.885	139.584	-152.302	-1.00582	0.00213198	0.0297279
PGSC0003DMG400026220	460.289	11.1851	-449.104	-3.75103	6.32486e-09	6.47344e-07
PGSC0003DMG400026277	13.1775	0	-13.1775	-2.06392	0.00420203	0.0491756
PGSC0003DMG400026359	305.06	65.7852	-239.274	-1.95809	2.18399e-05	0.000713326
PGSC0003DMG400026446	986.778	102.538	-884.24	-2.73498	2.65436e-07	1.72207e-05
PGSC0003DMG400026481	113.479	44.9754	-68.5034	-1.21382	0.00399502	0.0473835
PGSC0003DMG400026572	472.645	141.746	-330.898	-1.61466	1.47688e-05	0.000511158
PGSC0003DMG400026575	277.899	38.1177	-239.781	-2.01034	0.0022101	0.0305538
PGSC0003DMG400026643	60.4456	10.627	-49.8186	-1.86454	0.00279079	0.0359256
PGSC0003DMG400026649	22.0303	1.09758	-20.9327	-2.46926	0.000389747	0.00780975
PGSC0003DMG400026653	45.1327	10.9758	-34.1569	-1.69998	0.00151497	0.0230596
PGSC0003DMG400026692	84.0016	5.34838	-78.6533	-2.27996	0.00124356	0.0199516
PGSC0003DMG400026705	43.1734	0.513909	-42.6595	-3.52221	1.92562e-07	1.3064e-05
PGSC0003DMG400026792	249.578	85.1231	-164.455	-1.42992	0.000234829	0.00515342
PGSC0003DMG400026821	1671.59	666.08	-1005.51	-1.23039	0.00109037	0.0180047
PGSC0003DMG400026901	257.065	21.4378	-235.627	-3.32856	2.4049e-19	1.84207e-16
PGSC0003DMG400026957	716.573	315.73	-400.843	-1.13264	0.000101153	0.00260343
PGSC0003DMG400026959	143.538	26.6908	-116.847	-1.99419	0.000305236	0.00638013
PGSC0003DMG400026997	332.282	7.68308	-324.599	-4.32094	2.00065e-14	6.50759e-12
PGSC0003DMG400026998	117.61	49.5308	-68.0789	-1.15494	0.00253773	0.0337582
PGSC0003DMG400027052	34.6906	6.65526	-28.0353	-1.85192	0.00190637	0.0273447
PGSC0003DMG400027088	3292.93	1318.34	-1974.59	-1.26353	1.6956e-05	0.000575994
PGSC0003DMG400027111	78.6023	11.2804	-67.3219	-1.91628	0.00399735	0.0473874
PGSC0003DMG400027118	19.7662	1.09758	-18.6686	-2.24426	0.00152768	0.0231788
PGSC0003DMG400027126	323.332	86.9439	-236.388	-1.79213	4.17602e-08	3.43113e-06
PGSC0003DMG400027149	210.702	94.1386	-116.563	-1.08554	0.00240921	0.0325037
PGSC0003DMG400027185	72.5228	22.9795	-49.5433	-1.4686	0.00138552	0.0215591
PGSC0003DMG400027192	204.706	55.8372	-148.869	-1.74	2.96515e-06	0.000131603
PGSC0003DMG400027212	40.8635	2.56954	-38.294	-2.62108	8.03522e-05	0.00212705
PGSC0003DMG400027291	234.194	103.801	-130.393	-1.1039	0.001441	0.022161
PGSC0003DMG400027340	15.0442	1.09758	-13.9466	-2.06064	0.00359789	0.0439013
PGSC0003DMG400027449	262.415	98.3197	-164.095	-1.34066	3.14741e-05	0.000979493
PGSC0003DMG400027454	15.0627	0.513909	-14.5488	-2.2465	0.0017293	0.0255521
PGSC0003DMG400027459	16.837	1.68126	-15.1557	-1.98974	0.00427015	0.0497521
PGSC0003DMG400027498	212.31	34.9065	-177.403	-2.04142	0.000585521	0.010982
PGSC0003DMG400027507	1463.3	593.602	-869.694	-1.18794	0.00362437	0.0441336
PGSC0003DMG400027509	152.945	24.9654	-127.98	-2.10654	0.000210465	0.00469248
PGSC0003DMG400027527	177.527	24.8003	-152.726	-2.5012	8.51477e-08	6.45953e-06
PGSC0003DMG400027623	35.2448	5.41815	-29.8266	-2.00913	0.00121634	0.0196209
PGSC0003DMG400027633	278.036	30.4975	-247.538	-2.54731	9.59319e-06	0.000354262
PGSC0003DMG400027654	533.083	136.914	-396.169	-1.7406	0.000127001	0.00312502
PGSC0003DMG400027715	45.419	3.29275	-42.1263	-2.78338	6.82243e-06	0.000262558
PGSC0003DMG400027718	55.5474	12.6571	-42.8904	-1.8137	0.000419504	0.00828711
PGSC0003DMG400027744	109.449	19.9658	-89.4835	-2.14368	8.48589e-06	0.000318825
PGSC0003DMG400027785	91.4855	34.1646	-57.3209	-1.28881	0.00230724	0.0315138
PGSC0003DMG400027788	46.8048	5.93206	-40.8727	-1.99987	0.00285666	0.0366421
PGSC0003DMG400027819	24.7013	0.583674	-24.1177	-2.47156	0.000571818	0.0107761
PGSC0003DMG400027852	1234.35	567.369	-666.985	-1.06514	0.000743208	0.0131102
PGSC0003DMG400027912	77.6887	11.699	-65.9897	-2.33748	3.97536e-06	0.00016947
PGSC0003DMG400027920	27.9724	4.97401	-22.9984	-1.86463	0.00263489	0.0345665
PGSC0003DMG400027925	78.4384	7.37847	-71.0599	-2.1022	0.00251129	0.0334815
PGSC0003DMG400027963	154.258	28.4487	-125.809	-1.90112	0.00138736	0.0215594
PGSC0003DMG400028068	204.882	39.5572	-165.325	-2.07469	1.532e-05	0.000527974
PGSC0003DMG400028096	13.7228	0	-13.7228	-2.2867	0.0015654	0.0236453
PGSC0003DMG400028102	438.736	77.2494	-361.487	-2.22429	1.0775e-06	5.54994e-05
PGSC0003DMG400028164	79.611	9.80848	-69.8025	-2.57176	3.66535e-07	2.23163e-05
PGSC0003DMG400028190	50.2335	7.44824	-42.7853	-1.95654	0.00265862	0.0347412
PGSC0003DMG400028249	85.9681	0	-85.9681	-4.69113	8.20311e-13	1.85508e-10
PGSC0003DMG400028295	296.785	76.196	-220.589	-1.64411	0.00200737	0.0283692
PGSC0003DMG400028305	97.7413	21.2727	-76.4686	-1.90295	0.000128195	0.00315112
PGSC0003DMG400028325	221.838	88.8345	-133.004	-1.25587	6.13083e-05	0.00170664
PGSC0003DMG400028352	249.928	36.0296	-213.898	-2.23196	0.00011134	0.00282151
PGSC0003DMG400028374	260.836	101.308	-159.528	-1.27827	0.00025491	0.00551261
PGSC0003DMG400028407	298.652	44.7661	-253.886	-2.29078	1.69254e-05	0.000575779
PGSC0003DMG400028426	326.705	24.6165	-302.088	-3.39972	2.36914e-17	1.4804e-14
PGSC0003DMG400028459	353.967	131.082	-222.885	-1.3337	0.000274978	0.00584543
PGSC0003DMG400028488	162.16	35.611	-126.549	-1.99055	1.86305e-06	8.86534e-05
PGSC0003DMG400028491	474.443	108.914	-365.529	-1.89136	2.73237e-05	0.000862769
PGSC0003DMG400028511	153.723	45.4195	-108.304	-1.62129	3.69663e-05	0.0011196
PGSC0003DMG400028517	2449.02	34.7738	-2414.25	-2.24071	0.00190926	0.0273447
PGSC0003DMG400028562	46.2965	3.36252	-42.934	-2.28617	0.00102034	0.0170739
PGSC0003DMG400028632	146.866	25.3397	-121.527	-2.29534	3.36047e-08	2.8498e-06
PGSC0003DMG400028635	192.988	37.4574	-155.531	-2.18263	1.69556e-08	1.54257e-06
PGSC0003DMG400028648	55.6303	14.5034	-41.1268	-1.60532	0.002914	0.0372005
PGSC0003DMG400028791	6533.18	908.49	-5624.69	-2.35278	1.62417e-05	0.000558262
PGSC0003DMG400028809	74.371	17.5613	-56.8097	-1.83496	8.43363e-05	0.0022226
PGSC0003DMG400028818	252.919	53.6607	-199.258	-1.76802	0.00259764	0.0342482
PGSC0003DMG400028819	768.972	66.5526	-702.419	-3.21053	9.66176e-15	3.27741e-12
PGSC0003DMG400028912	43.1831	8.64113	-34.542	-1.85525	0.00114838	0.0187283
PGSC0003DMG400028925	162.366	15.2708	-147.095	-2.23149	0.00104395	0.0173842
PGSC0003DMG400028961	648.702	227.251	-421.451	-1.42192	3.66146e-05	0.0011132
PGSC0003DMG400028989	343.98	70.7337	-273.247	-1.8212	0.00164977	0.0246687
PGSC0003DMG400029079	243.923	70.5755	-173.348	-1.6691	3.368e-06	0.000145937
PGSC0003DMG400029105	240.967	86.6324	-154.334	-1.34365	0.00128115	0.0203736
PGSC0003DMG400029153	128.83	8.26676	-120.564	-2.28039	0.00125251	0.0200605
PGSC0003DMG400029165	237.603	6.00182	-231.601	-4.65002	1.36914e-24	3.63885e-21
PGSC0003DMG400029169	185.725	50.3237	-135.401	-1.74452	4.89663e-06	0.00020313
PGSC0003DMG400029193	60.6386	3.73689	-56.9017	-2.87873	5.19907e-06	0.000213585
PGSC0003DMG400029207	676.765	120.823	-555.943	-2.24418	1.62733e-07	1.14515e-05
PGSC0003DMG400029242	54.3652	5.1833	-49.1819	-2.07663	0.00287428	0.0367923
PGSC0003DMG400029294	489.8	221.635	-268.165	-1.06459	0.0039204	0.0467016
PGSC0003DMG400029315	225.61	77.1168	-148.493	-1.39839	0.000986381	0.0166111
PGSC0003DMG400029328	61.9794	0	-61.9794	-4.26139	2.19762e-10	3.14353e-08
PGSC0003DMG400029360	91.1895	35.3575	-55.832	-1.24128	0.00276281	0.0356731
PGSC0003DMG400029366	348.81	130.41	-218.4	-1.33094	0.00011946	0.00297959
PGSC0003DMG400029371	150.97	46.3776	-104.592	-1.54484	0.000245248	0.0053524
PGSC0003DMG400029390	1498.58	511.15	-987.433	-1.50517	1.18437e-09	1.4724e-07
PGSC0003DMG400029400	161.605	56.3325	-105.273	-1.35581	0.00229983	0.0314752
PGSC0003DMG400029430	53.4217	10.1829	-43.2388	-1.93258	0.000563142	0.0106463
PGSC0003DMG400029434	45.2534	2.91837	-42.335	-2.32214	0.00092525	0.015689
PGSC0003DMG400029467	772.615	329.384	-443.231	-1.17452	8.35012e-05	0.00220304
PGSC0003DMG400029473	716.141	135.193	-580.947	-2.20496	3.2161e-08	2.75567e-06
PGSC0003DMG400029474	177.092	41.8477	-135.245	-1.85693	3.53393e-05	0.00108135
PGSC0003DMG400029484	164.858	32.2741	-132.584	-2.10406	2.05553e-06	9.60797e-05
PGSC0003DMG400029498	1632.98	653.727	-979.255	-1.26004	3.31675e-05	0.00101752
PGSC0003DMG400029516	435.021	68.4245	-366.596	-2.38763	6.776e-08	5.27528e-06
PGSC0003DMG400029523	35.6147	1.61149	-34.0033	-2.94674	6.79879e-06	0.000262074
PGSC0003DMG400029524	31.5949	0	-31.5949	-3.42309	1.01118e-06	5.26547e-05
PGSC0003DMG400029544	628.834	179.064	-449.77	-1.58751	0.000862096	0.0148008
PGSC0003DMG400029635	114.918	4.18104	-110.737	-2.53986	0.000367031	0.00742347
PGSC0003DMG400029708	36.1874	5.34838	-30.839	-2.05526	0.000878946	0.0150148
PGSC0003DMG400029724	1407	481.048	-925.955	-1.47449	1.56518e-06	7.61581e-05
PGSC0003DMG400029727	328.054	135.072	-192.981	-1.2299	1.47182e-05	0.000510901
PGSC0003DMG400029732	12779.2	2215.07	-10564.2	-1.98676	0.000780771	0.0136119
PGSC0003DMG400029741	18.7223	1.61149	-17.1108	-2.09464	0.00260352	0.0342768
PGSC0003DMG400029790	25.7638	3.73689	-22.0269	-1.95835	0.00247032	0.0331186
PGSC0003DMG400029792	698.947	190.289	-508.658	-1.79474	9.91004e-10	1.24505e-07
PGSC0003DMG400029846	429.856	142.642	-287.214	-1.40248	0.0026797	0.0349805
PGSC0003DMG400029857	464.118	197.007	-267.111	-1.19605	3.26453e-06	0.000142232
PGSC0003DMG400029879	322.843	134.691	-188.151	-1.16487	0.0026474	0.0346159
PGSC0003DMG400029921	683.033	126.164	-556.868	-2.06502	6.97692e-05	0.00189985
PGSC0003DMG400029930	118.348	14.5476	-103.8	-2.48621	6.1504e-06	0.000244216
PGSC0003DMG400029967	162.614	55.0698	-107.544	-1.40784	0.000976736	0.016472
PGSC0003DMG400029989	400.953	111.572	-289.381	-1.66928	9.23715e-05	0.00240237
PGSC0003DMG400030035	249.404	84.9394	-164.464	-1.46201	1.38354e-05	0.000487421
PGSC0003DMG400030166	297.28	80.8537	-216.426	-1.71106	2.87651e-05	0.000904673
PGSC0003DMG400030182	91.66	2.19517	-89.4648	-3.67842	9.3014e-09	8.94177e-07
PGSC0003DMG400030320	214.041	10.5317	-203.509	-3.5443	1.1524e-10	1.71023e-08
PGSC0003DMG400030348	1037.06	366.909	-670.156	-1.34076	0.00255552	0.0338517
PGSC0003DMG400030389	182.149	54.5303	-127.619	-1.59846	4.8207e-05	0.00140317
PGSC0003DMG400030396	174.477	0.513909	-173.963	-5.15443	1.84217e-16	9.94143e-14
PGSC0003DMG400030397	145.88	0.583674	-145.296	-4.19178	8.52388e-10	1.1e-07
PGSC0003DMG400030410	360.211	120.874	-239.337	-1.47877	2.20416e-05	0.00071794
PGSC0003DMG400030419	33.1013	0	-33.1013	-3.26376	4.08287e-06	0.000173121
PGSC0003DMG400030463	244.148	60.1136	-184.034	-1.77273	0.000178179	0.00409875
PGSC0003DMG400030495	975.771	251.556	-724.215	-1.75361	6.74679e-05	0.00185419
PGSC0003DMG400030503	174.397	32.3694	-142.027	-2.07614	4.03415e-05	0.00121101
PGSC0003DMG400030504	51.8051	3.36252	-48.4426	-2.85184	5.83427e-06	0.000234012
PGSC0003DMG400030513	2316.07	613.68	-1702.39	-1.58717	0.00356526	0.0435927
PGSC0003DMG400030528	231.755	38.6247	-193.131	-2.29354	5.09333e-07	2.96425e-05
PGSC0003DMG400030541	738.389	211.445	-526.944	-1.67896	5.52261e-06	0.00022493
PGSC0003DMG400030546	257.583	107.17	-150.412	-1.20177	0.000117658	0.00294703
PGSC0003DMG400030564	354.873	89.1833	-265.69	-1.78563	5.12978e-05	0.00147287
PGSC0003DMG400030573	53.6437	12.8664	-40.7773	-1.7143	0.00155868	0.0235738
PGSC0003DMG400030601	275.529	32.2741	-243.255	-2.8881	7.2052e-16	3.27799e-13
PGSC0003DMG400030604	92.2343	12.9362	-79.2982	-2.34071	1.8342e-05	0.000611701
PGSC0003DMG400030610	30.8831	4.97401	-25.9091	-1.95209	0.00180315	0.0262351
PGSC0003DMG400030646	63.4673	10.3922	-53.0751	-2.0885	0.000261212	0.0056131
PGSC0003DMG400030649	725.44	149.099	-576.34	-1.98273	4.86842e-05	0.00141225
PGSC0003DMG400030698	87.4745	17.5613	-69.9132	-2.03297	1.66376e-05	0.000567613
PGSC0003DMG400030747	29.5713	0	-29.5713	-3.01886	2.44558e-05	0.00078686
PGSC0003DMG400030755	20.145	0.513909	-19.6311	-2.29019	0.00147988	0.0226855
PGSC0003DMG400030762	225.387	74.8705	-150.516	-1.50953	1.8145e-06	8.65166e-05
PGSC0003DMG400030820	212.773	95.7688	-117.004	-1.08806	0.00111444	0.0183091
PGSC0003DMG400030839	736.076	12.0734	-724.003	-4.32565	3.82499e-12	7.32454e-10
PGSC0003DMG400030878	58.6335	9.50387	-49.1296	-2.10282	0.000250814	0.00545551
PGSC0003DMG400030904	21.9933	1.61149	-20.3818	-2.22964	0.00133266	0.0209564
PGSC0003DMG400030905	291.425	58.1719	-233.253	-2.06809	4.79489e-06	0.000199745
PGSC0003DMG400030948	2767.26	54.549	-2712.71	-4.99349	3.72345e-27	1.47356e-23
PGSC0003DMG400030957	322.269	104.41	-217.859	-1.55374	2.3182e-07	1.53284e-05
PGSC0003DMG400030969	431.671	100.001	-331.67	-1.99289	1.38765e-09	1.69844e-07
PGSC0003DMG400030991	291.288	59.1044	-232.184	-1.76571	0.00372701	0.045106
PGSC0003DMG400031020	107.832	20.9494	-86.8825	-1.9807	0.00017293	0.00399437
PGSC0003DMG400031087	59.4008	4.97401	-54.4268	-2.88097	2.52998e-07	1.6504e-05
PGSC0003DMG400031090	383.652	115.57	-268.083	-1.47401	0.0041502	0.0487854
PGSC0003DMG400031103	129.418	25.4793	-103.939	-1.91666	0.000555551	0.010528
PGSC0003DMG400031131	240.709	70.5057	-170.204	-1.62024	5.38334e-05	0.0015327
PGSC0003DMG400031140	38.5255	6.95988	-31.5656	-1.92642	0.001044	0.0173842
PGSC0003DMG400031194	67.8201	2.05564	-65.7645	-2.96932	1.70799e-05	0.00057855
PGSC0003DMG400031221	122.341	33.8158	-88.5255	-1.68481	4.92149e-05	0.0014234
PGSC0003DMG400031231	320.809	41.8919	-278.917	-2.6815	6.06099e-11	9.531e-09
PGSC0003DMG400031271	1053.78	378.724	-675.061	-1.42072	2.25085e-07	1.50122e-05
PGSC0003DMG400031423	70.7477	2.63931	-68.1084	-2.83472	4.1112e-05	0.00123103
PGSC0003DMG400031486	62.996	10.9758	-52.0202	-2.03331	0.000326327	0.00674497
PGSC0003DMG400031519	338.377	89.8436	-248.533	-1.79591	1.63227e-07	1.14515e-05
PGSC0003DMG400031523	1001.94	13.5454	-988.39	-4.85348	5.18718e-17	3.00414e-14
PGSC0003DMG400031742	24.3684	0	-24.3684	-3.1006	1.24701e-05	0.000446609
PGSC0003DMG400031771	100.218	30.0347	-70.183	-1.50808	0.00186104	0.0268635
PGSC0003DMG400031775	1114.65	493.201	-621.452	-1.13217	4.32976e-05	0.00128674
PGSC0003DMG400031777	1186.25	360.819	-825.434	-1.65413	1.41462e-09	1.72257e-07
PGSC0003DMG400031788	16515.3	4124.68	-12390.6	-1.63029	0.00366792	0.0446182
PGSC0003DMG400031792	2874.29	376.543	-2497.75	-2.29752	0.000106225	0.00271802
PGSC0003DMG400031832	201.342	74.6681	-126.674	-1.27634	0.00404099	0.0478093
PGSC0003DMG400031834	533.171	127.871	-405.3	-1.75291	0.000660071	0.011928
PGSC0003DMG400031835	447.878	142.351	-305.527	-1.4689	0.00120323	0.0194623
PGSC0003DMG400031844	3258.6	1315.15	-1943.45	-1.21568	0.00108286	0.0179181
PGSC0003DMG400031846	26.6324	2.19517	-24.4373	-2.43481	0.00021	0.00468652
PGSC0003DMG400032104	199.983	35.9854	-163.998	-2.29304	1.60942e-09	1.93009e-07
PGSC0003DMG400032113	3404.19	1208.13	-2196.07	-1.3694	0.000630055	0.0115526
PGSC0003DMG400032129	129.428	5.41815	-124.01	-3.68148	2.83393e-11	4.64081e-09
PGSC0003DMG400032160	294.626	20.296	-274.33	-3.0174	2.97609e-07	1.89966e-05
PGSC0003DMG400032197	102.491	31.3602	-71.1312	-1.49569	0.00191444	0.0273656
PGSC0003DMG400032242	327.877	97.2408	-230.637	-1.66955	8.04749e-08	6.14429e-06
PGSC0003DMG400032274	38.9228	9.22481	-29.698	-1.68115	0.00275454	0.0356245
PGSC0003DMG400032498	139.945	13.2663	-126.678	-2.90814	4.42555e-09	4.67043e-07
PGSC0003DMG400032780	454.806	106.352	-348.454	-1.90327	5.04854e-06	0.00020873
PGSC0003DMG400032817	184.664	25.663	-159.001	-2.19987	0.000260113	0.00559455
PGSC0003DMG400032829	175.493	54.3397	-121.154	-1.47027	0.0026324	0.034553
PGSC0003DMG400033044	73.6399	2.77884	-70.861	-2.65939	0.000159331	0.00373107
PGSC0003DMG400033050	991.895	157.38	-834.515	-2.57157	1.82677e-24	4.33767e-21
PGSC0003DMG400033068	70.3424	21.5075	-48.8348	-1.48618	0.00231875	0.0315885
PGSC0003DMG400033099	140.028	39.7734	-100.254	-1.61895	0.000269343	0.00574623
PGSC0003DMG400033149	90.2927	18.3101	-71.9826	-1.9345	0.000222306	0.00491954
PGSC0003DMG400033356	5775.1	1405.15	-4369.95	-1.89588	2.86004e-07	1.83545e-05
PGSC0003DMG400033570	1010.07	412.114	-597.96	-1.24752	2.99076e-06	0.000132195
PGSC0003DMG400033641	66.1922	9.45966	-56.7325	-1.94558	0.00314861	0.0396625
PGSC0003DMG400033642	459.636	61.0972	-398.539	-2.68808	1.39894e-12	2.9926e-10
PGSC0003DMG400033659	448.019	216.047	-231.972	-1.00912	0.000369011	0.0074445
PGSC0003DMG400033688	18.4818	1.09758	-17.3842	-2.22084	0.00166903	0.0248872
PGSC0003DMG400033874	11992.4	3709.65	-8282.73	-1.54582	0.000145923	0.00347537
PGSC0003DMG400033928	107.816	1.54173	-106.274	-3.15033	8.41863e-06	0.000316799
PGSC0003DMG400033932	36.4922	2.1254	-34.3668	-2.65339	7.30479e-05	0.00197373
PGSC0003DMG400034100	186.261	71.3871	-114.874	-1.25793	0.00261187	0.0343215
PGSC0003DMG400034309	370.511	61.5413	-308.97	-2.04851	0.000461356	0.00899417
PGSC0003DMG400035878	507.952	36.0365	-471.915	-3.29743	1.77907e-11	3.03913e-09
PGSC0003DMG400036004	600.416	45.4008	-555.015	-3.37	1.0936e-15	4.55572e-13
PGSC0003DMG400037636	42.6836	8.7109	-33.9727	-1.77766	0.00293378	0.0373126
PGSC0003DMG400038230	55.6206	6.07159	-49.549	-2.25336	0.000525251	0.0100744
PGSC0003DMG400039791	61.5909	19.896	-41.6948	-1.42641	0.00301349	0.038224
PGSC0003DMG400040105	172.05	45.28	-126.77	-1.61504	0.00236398	0.0320393
PGSC0003DMG400041435	105.54	2.26493	-103.276	-4.20806	4.44919e-13	1.06713e-10
PGSC0003DMG400041998	54.337	8.85043	-45.4866	-2.13472	0.00012396	0.00307248
PGSC0003DMG400043471	49.9005	1.02782	-48.8727	-3.03951	1.32296e-05	0.000468862
PGSC0003DMG400044826	222.966	93.5805	-129.385	-1.17315	0.000721223	0.0127802
PGSC0003DMG400044996	246.521	60.9252	-185.596	-1.88006	2.99692e-07	1.90494e-05
PGSC0003DMG400045350	38.6735	7.75285	-30.9206	-1.84954	0.00134638	0.0210883
PGSC0003DMG400045494	346.735	74.8263	-271.908	-1.82132	0.000923859	0.0156821
PGSC0003DMG400046040	53.7362	11.2107	-42.5255	-1.84445	0.0008132	0.0140637
PGSC0003DMG400046851	33.1287	6.51573	-26.6129	-1.80969	0.00252347	0.0336062
PGSC0003DMG401000007	568.038	154.778	-413.261	-1.56686	0.00344607	0.0424414
PGSC0003DMG401000029	1595.66	532.93	-1062.73	-1.48038	3.03632e-05	0.0009499
PGSC0003DMG401000428	1017.13	425.913	-591.215	-1.17969	0.00062941	0.0115526
PGSC0003DMG401000585	133.143	19.617	-113.526	-2.4223	2.71168e-07	1.75446e-05
PGSC0003DMG401001552	21.0603	0	-21.0603	-2.59056	0.000333426	0.00683696
PGSC0003DMG401001610	261.86	104.645	-157.215	-1.24131	0.000388815	0.00780975
PGSC0003DMG401002262	304.246	30.8974	-273.349	-2.87963	1.63944e-09	1.9413e-07
PGSC0003DMG401004451	54.5211	3.22298	-51.2982	-2.90453	4.48132e-06	0.00018767
PGSC0003DMG401005842	155.091	49.9494	-105.142	-1.494	0.000264888	0.00567157
PGSC0003DMG401006401	40.0134	3.80666	-36.2067	-2.55305	2.5962e-05	0.0008297
PGSC0003DMG401008870	563.136	258.427	-304.709	-1.06928	0.000558391	0.0105649
PGSC0003DMG401008903	18.3804	0.513909	-17.8665	-2.25531	0.00173921	0.0256506
PGSC0003DMG401009879	158.905	20.8983	-138.007	-2.03315	0.00210414	0.0294593
PGSC0003DMG401010026	95.4948	16.9777	-78.5172	-1.9336	0.00124606	0.0199782
PGSC0003DMG401011536	21.1528	0.513909	-20.6389	-2.18954	0.0024448	0.0328533
PGSC0003DMG401012192	576.848	139.235	-437.613	-1.97754	9.52547e-14	2.72509e-11
PGSC0003DMG401012256	111.086	32.2043	-78.8818	-1.57163	0.000784963	0.0136649
PGSC0003DMG401013304	118.737	48.3192	-70.418	-1.18496	0.0032088	0.040183
PGSC0003DMG401013782	258.774	111.84	-146.934	-1.14982	0.000253792	0.00549342
PGSC0003DMG401014160	462.321	38.9293	-423.392	-3.22912	2.1682e-14	6.86451e-12
PGSC0003DMG401014997	55.5466	2.84861	-52.698	-2.63015	0.000134765	0.00326863
PGSC0003DMG401015205	1662.02	20.0356	-1641.99	-5.25601	1.17046e-22	2.13789e-19
PGSC0003DMG401015311	108.637	5.41815	-103.219	-3.56499	1.74476e-11	3.00212e-09
PGSC0003DMG401015792	146.672	53.4072	-93.2646	-1.33964	0.000743714	0.0131102
PGSC0003DMG401015894	256.095	87.0137	-169.082	-1.45042	7.15582e-05	0.00194188
PGSC0003DMG401016333	3692.58	1574.56	-2118.02	-1.13503	0.00322261	0.0402698
PGSC0003DMG401018603	659.868	230.943	-428.924	-1.46775	3.58534e-09	3.85221e-07
PGSC0003DMG401019811	87.2613	14.6872	-72.5742	-1.91534	0.00225983	0.0310891
PGSC0003DMG401020366	63.0876	11.4897	-51.5979	-2.05345	0.000110243	0.00279971
PGSC0003DMG401020927	96.3008	10.5317	-85.7691	-2.5074	1.92625e-05	0.000639705
PGSC0003DMG401022579	57.1737	12.1432	-45.0305	-1.90622	0.000190615	0.00432872
PGSC0003DMG401022901	343.817	93.6247	-250.192	-1.72997	7.88522e-06	0.000298144
PGSC0003DMG401023186	87.8903	24.8956	-62.9947	-1.60052	0.000597744	0.0111541
PGSC0003DMG401024957	172.362	41.5431	-130.819	-1.88803	1.88848e-06	8.96837e-05
PGSC0003DMG401025083	2216.51	657.887	-1558.62	-1.66181	1.98104e-07	1.34016e-05
PGSC0003DMG401025689	168.952	54.6699	-114.282	-1.52939	8.83606e-06	0.000329329
PGSC0003DMG401025767	1097.96	370.195	-727.765	-1.4441	0.000224728	0.00496851
PGSC0003DMG401026315	220.083	92.6411	-127.441	-1.18788	0.000140449	0.00338133
PGSC0003DMG401027015	365.786	154.062	-211.724	-1.17011	0.000772658	0.0135201
PGSC0003DMG401027132	29.5062	2.84861	-26.6575	-2.21145	0.00105336	0.0175032
PGSC0003DMG401027811	191.435	49.4168	-142.018	-1.77562	1.79074e-05	0.000601432
PGSC0003DMG401028242	46.5555	1.68126	-44.8742	-3.06503	4.38671e-06	0.000184033
PGSC0003DMG401028252	50.5101	1.02782	-49.4823	-2.43291	0.000748764	0.0131797
PGSC0003DMG401028367	34.2748	3.87642	-30.3984	-2.31376	0.000212426	0.00473176
PGSC0003DMG401028457	91.9568	27.3443	-64.6126	-1.53523	0.00132744	0.0209296
PGSC0003DMG401028570	527.548	165.202	-362.345	-1.61421	1.95864e-09	2.25766e-07
PGSC0003DMG401029332	75.6361	1.09758	-74.5386	-3.49118	3.45256e-07	2.12938e-05
PGSC0003DMG401029631	751.644	283.806	-467.838	-1.27743	0.0020646	0.0290082
PGSC0003DMG401030736	717.531	310.4	-407.132	-1.16556	1.83284e-05	0.000611701
PGSC0003DMG401031196	31.2161	1.02782	-30.1883	-2.85307	3.20256e-05	0.000991872
PGSC0003DMG401031237	803.472	15.0616	-788.41	-4.54944	1.70547e-15	6.53168e-13
PGSC0003DMG401031322	3991.08	954.96	-3036.12	-1.81288	0.000121743	0.00302701
PGSC0003DMG401031741	234.842	2.05564	-232.786	-4.92204	2.15216e-16	1.13563e-13
PGSC0003DMG402000007	365.177	99.1058	-266.071	-1.6749	0.000214813	0.00477014
PGSC0003DMG402001095	134.918	50.2098	-84.7082	-1.32766	0.000273404	0.00581719
PGSC0003DMG402002060	20.6718	1.16735	-19.5045	-2.18857	0.00212112	0.0296445
PGSC0003DMG402002242	43.4324	12.5873	-30.8451	-1.50373	0.00420662	0.049205
PGSC0003DMG402002262	24.6177	1.54173	-23.076	-2.19839	0.0018709	0.0269894
PGSC0003DMG402002685	2862.29	1021.45	-1840.84	-1.36315	0.000636	0.0116437
PGSC0003DMG402002698	68.8729	5.55768	-63.3152	-2.95743	7.6241e-08	5.85872e-06
PGSC0003DMG402002794	131.851	16.4382	-115.413	-2.24896	0.000303902	0.00635785
PGSC0003DMG402003285	39.9209	9.36434	-30.5566	-1.71381	0.00195925	0.0278744
PGSC0003DMG402004358	208.65	18.6845	-189.966	-3.01832	3.71173e-10	5.12413e-08
PGSC0003DMG402005714	80.7474	15.7405	-65.0069	-2.07252	8.71725e-06	0.000325458
PGSC0003DMG402005842	465.156	107.721	-357.435	-1.85986	7.03144e-05	0.0019125
PGSC0003DMG402006439	308.611	109.358	-199.253	-1.40707	4.79672e-05	0.00139924
PGSC0003DMG402006809	84.2686	18.938	-65.3307	-1.82283	0.000477227	0.00925797
PGSC0003DMG402007101	1389.47	573.385	-816.082	-1.23086	4.58206e-06	0.000191551
PGSC0003DMG402007388	176.051	31.0114	-145.04	-2.08487	0.000108025	0.00275306
PGSC0003DMG402008726	347.989	57.3278	-290.661	-2.29581	8.29717e-07	4.47764e-05
PGSC0003DMG402008909	41454.9	3141.77	-38313.2	-2.7641	1.03065e-05	0.000377667
PGSC0003DMG402009815	23.2134	1.02782	-22.1856	-2.43069	0.000553923	0.0105223
PGSC0003DMG402009879	290.766	19.1031	-271.663	-3.63102	5.21875e-22	7.28936e-19
PGSC0003DMG402010991	139.973	23.8167	-116.156	-2.12436	8.80278e-05	0.00231219
PGSC0003DMG402011540	78.0297	8.05746	-69.9722	-2.42901	9.53631e-05	0.00246935
PGSC0003DMG402012192	615.529	210.622	-404.907	-1.49358	1.73887e-08	1.57593e-06
PGSC0003DMG402012350	47.2673	7.54355	-39.7237	-2.11329	0.000209108	0.00467342
PGSC0003DMG402012433	25.385	0	-25.385	-3.09693	1.30849e-05	0.000465122
PGSC0003DMG402012439	70.5072	3.66713	-66.84	-2.17368	0.00247637	0.0331275
PGSC0003DMG402012456	52.3681	7.44824	-44.9198	-1.97548	0.00260999	0.0343157
PGSC0003DMG402012500	62.9308	11.2804	-51.6504	-2.08436	6.05601e-05	0.00168978
PGSC0003DMG402012803	78.5115	20.3657	-58.1458	-1.62172	0.00234357	0.0318353
PGSC0003DMG402012961	354.204	108.87	-245.334	-1.60164	2.91949e-06	0.000130062
PGSC0003DMG402013923	358.856	140.795	-218.061	-1.22072	0.0040722	0.0481307
PGSC0003DMG402015315	105.865	7.3087	-98.5559	-3.21424	1.35346e-09	1.66518e-07
PGSC0003DMG402015497	54.0772	0.583674	-53.4935	-2.93728	3.98177e-05	0.00119984
PGSC0003DMG402016112	645.307	52.4305	-592.876	-3.07166	2.44376e-09	2.74156e-07
PGSC0003DMG402016146	101.798	0.583674	-101.214	-4.8245	3.5789e-15	1.3074e-12
PGSC0003DMG402018664	102.417	43.7638	-58.6536	-1.13194	0.00336722	0.0416648
PGSC0003DMG402018962	118.979	18.3543	-100.624	-2.0748	0.000607242	0.011256
PGSC0003DMG402019427	76.5523	18.6147	-57.9376	-1.68458	0.00184132	0.0266762
PGSC0003DMG402019533	23.9799	0.513909	-23.466	-2.14158	0.00306057	0.0386766
PGSC0003DMG402019982	113.441	20.3844	-93.0566	-1.94634	0.00100616	0.0169082
PGSC0003DMG402023696	857.866	404.59	-453.276	-1.05381	1.15441e-05	0.000416588
PGSC0003DMG402023841	208.159	13.3361	-194.823	-2.94175	2.24144e-06	0.000103749
PGSC0003DMG402024074	179.792	43.4336	-136.358	-1.86861	6.50159e-06	0.000253951
PGSC0003DMG402024077	217.726	90.9412	-126.785	-1.185	0.000415783	0.00824105
PGSC0003DMG402024140	522.282	121.534	-400.748	-1.686	0.00338026	0.0418043
PGSC0003DMG402024509	90.2839	33.6507	-56.6332	-1.2881	0.00264533	0.0346159
PGSC0003DMG402025892	54.781	0	-54.781	-3.58795	3.48148e-07	2.14165e-05
PGSC0003DMG402025923	76.0431	10.0875	-65.9556	-2.27315	0.000130881	0.00320719
PGSC0003DMG402026315	721.203	338.202	-383.001	-1.04135	0.00063975	0.0116763
PGSC0003DMG402027271	254.816	49.2262	-205.59	-1.99151	0.000169943	0.00394745
PGSC0003DMG402027501	1343.94	278.64	-1065.3	-2.1863	1.57473e-15	6.12984e-13
PGSC0003DMG402027811	896.785	212.138	-684.647	-1.99426	4.23564e-12	7.98217e-10
PGSC0003DMG402029332	22.2796	1.09758	-21.182	-2.11444	0.00326308	0.0406728
PGSC0003DMG402030099	31.8724	2.26493	-29.6075	-2.26532	0.00116566	0.0189337
PGSC0003DMG402030515	165.533	47.71	-117.823	-1.67867	2.49569e-06	0.000113525
PGSC0003DMG402030570	526.461	195.084	-331.377	-1.29271	0.00260132	0.0342768
PGSC0003DMG402031022	20.8383	2.26493	-18.5734	-2.05291	0.00258879	0.0341694
PGSC0003DMG402031176	670.624	180.625	-489.999	-1.78011	2.35562e-07	1.54943e-05
PGSC0003DMG402031237	3219.87	144.176	-3075.69	-3.90765	4.08021e-16	2.01843e-13
PGSC0003DMG402031322	360.729	129.426	-231.303	-1.41787	6.1682e-07	3.45434e-05
PGSC0003DMG402031741	196.493	0.513909	-195.979	-4.74232	8.94382e-13	2.0035e-10
PGSC0003DMG403005624	117.841	34.9576	-82.8837	-1.51869	0.00208082	0.0291671
PGSC0003DMG403008349	189.976	90.2809	-99.6947	-1.01407	0.00242853	0.0326901
PGSC0003DMG403018005	24.7287	3.29275	-21.4359	-2.02618	0.00190527	0.0273447
PGSC0003DMG403019771	78.4279	19.0077	-59.4201	-1.76427	0.000424977	0.0083813
PGSC0003DMG403022901	98.6196	23.7282	-74.8913	-1.82342	5.20011e-05	0.00148946
PGSC0003DMG403024767	95.6622	37.5969	-58.0653	-1.22362	0.00378456	0.045603
PGSC0003DMG403026842	1119.73	458.15	-661.575	-1.25438	7.62388e-08	5.85872e-06

## Sheet: S2.3
S2.1 Table: Gene ID, LogFC, and P-value and false discovery rate (FDR) of down-regulated genes in comparison between SII and SIII
gene ID	Mean_Control	Mean_Case	Mean_Change	LogFC	Pvalue	FDR
PGSC0003DMG400000011	90.722	8.60895	-82.1131	-1.35595	0.000583157	0.0273578
PGSC0003DMG400000248	186.221	37.8627	-148.358	-1.59662	1.1525e-05	0.0014735
PGSC0003DMG400000277	60.442	17.138	-43.3039	-1.28922	0.000325556	0.0178664
PGSC0003DMG400000597	139.865	49.5806	-90.2847	-1.14685	0.000639564	0.0291804
PGSC0003DMG400000619	278.367	50.4573	-227.91	-2.06559	1.4821e-12	1.5676e-09
PGSC0003DMG400000645	153.37	51.733	-101.637	-1.26203	5.88765e-05	0.00524903
PGSC0003DMG400000685	61.8129	7.9713	-53.8416	-1.77448	3.68293e-06	0.00058298
PGSC0003DMG400000879	446.5	205.258	-241.242	-1.05164	4.93434e-08	1.61714e-05
PGSC0003DMG400000926	190.254	45.5151	-144.738	-1.55545	5.20455e-06	0.000761664
PGSC0003DMG400000997	44.2155	6.37708	-37.8385	-1.39421	0.000432877	0.0219974
PGSC0003DMG400001258	108.751	20.9641	-87.7869	-1.3524	0.00055203	0.0262147
PGSC0003DMG400001299	138.203	52.0521	-86.1509	-1.13529	0.00027671	0.01582
PGSC0003DMG400001344	39.566	5.73924	-33.8268	-1.41538	0.000349646	0.0188768
PGSC0003DMG400001373	36.3738	6.21752	-30.1562	-1.40508	0.000342479	0.0185761
PGSC0003DMG400001374	130.971	34.5155	-96.4552	-1.47176	1.03339e-05	0.00133589
PGSC0003DMG400001418	196.691	60.7411	-135.95	-1.17716	0.00122586	0.0459333
PGSC0003DMG400001419	1415.06	569.544	-845.52	-1.07556	0.000425701	0.0219637
PGSC0003DMG400001460	790.945	301.232	-489.713	-1.32973	6.94883e-16	1.34744e-12
PGSC0003DMG400001550	200.671	18.8918	-181.78	-2.44111	3.80881e-12	3.60483e-09
PGSC0003DMG400001904	3191.81	167.396	-3024.41	-2.02701	3.21625e-07	8.1169e-05
PGSC0003DMG400001967	1013.19	340.369	-672.817	-1.39976	1.95419e-08	7.84e-06
PGSC0003DMG400002028	371.852	118.373	-253.48	-1.41614	2.94645e-07	7.61789e-05
PGSC0003DMG400002049	99.0675	19.5295	-79.5381	-1.75761	2.30834e-07	6.39437e-05
PGSC0003DMG400002076	66.3892	10.3625	-56.0266	-1.32679	0.000824475	0.0351368
PGSC0003DMG400002078	65.1574	9.16692	-55.9904	-1.54734	8.1743e-05	0.00674043
PGSC0003DMG400002123	43.9373	6.77549	-37.1618	-1.50531	0.000120446	0.00907007
PGSC0003DMG400002161	40.6257	1.03625	-39.5895	-2.06672	1.91765e-07	5.37613e-05
PGSC0003DMG400002167	296.255	98.3656	-197.89	-1.23848	0.000158432	0.0110376
PGSC0003DMG400002519	558.096	98.1258	-459.97	-1.86756	5.76278e-08	1.81208e-05
PGSC0003DMG400002523	634.46	223.433	-411.026	-1.13529	0.000879943	0.0368926
PGSC0003DMG400002524	86.8415	10.5219	-76.3196	-2.11231	4.37026e-09	2.11857e-06
PGSC0003DMG400002587	60.9451	12.754	-48.1912	-1.32851	0.000624272	0.0287647
PGSC0003DMG400002615	173.464	52.0521	-121.412	-1.46628	2.73551e-07	7.31638e-05
PGSC0003DMG400002782	122.785	36.0298	-86.7549	-1.45474	1.41382e-06	0.000261097
PGSC0003DMG400002791	105.313	18.4932	-86.8197	-1.69223	4.38521e-06	0.000662594
PGSC0003DMG400002824	110.32	3.66673	-106.653	-3.10969	1.38816e-17	4.03763e-14
PGSC0003DMG400002868	707.638	263.209	-444.429	-1.18636	6.41354e-05	0.00550689
PGSC0003DMG400002870	362.44	144.199	-218.241	-1.21901	1.91027e-08	7.79824e-06
PGSC0003DMG400002967	106.386	14.6669	-91.7187	-1.63538	2.78199e-05	0.00297778
PGSC0003DMG400003022	110.936	13.8701	-97.0657	-1.70501	1.23746e-05	0.00156491
PGSC0003DMG400003095	54.534	2.39143	-52.1425	-1.4362	0.000221498	0.0137964
PGSC0003DMG400003339	145.867	39.457	-106.41	-1.25188	0.000819556	0.0349913
PGSC0003DMG400003563	65.0319	16.4205	-48.6114	-1.28367	0.000684433	0.030586
PGSC0003DMG400003607	97.5773	19.2103	-78.367	-1.54685	3.5514e-05	0.00357738
PGSC0003DMG400003632	2386.29	1098.02	-1288.27	-1.0024	3.93026e-05	0.00385879
PGSC0003DMG400003748	58.0772	1.03625	-57.0409	-1.43127	0.000179716	0.011914
PGSC0003DMG400003793	143.111	38.6603	-104.451	-1.58048	5.90276e-08	1.83135e-05
PGSC0003DMG400004054	221.349	55.6394	-165.709	-1.51638	6.49179e-06	0.000921082
PGSC0003DMG400004081	275.394	110.879	-164.514	-1.15996	4.95272e-06	0.000738749
PGSC0003DMG400004086	924.961	432.837	-492.124	-1.01462	9.72834e-07	0.000200326
PGSC0003DMG400004131	37.9565	1.51454	-36.442	-1.52546	9.87566e-05	0.00787522
PGSC0003DMG400004233	58.243	13.1524	-45.0906	-1.33161	0.000512806	0.0248076
PGSC0003DMG400004291	181.319	54.3633	-126.956	-1.42249	3.42927e-06	0.000558012
PGSC0003DMG400004351	527.645	179.91	-347.734	-1.3762	4.2165e-08	1.42194e-05
PGSC0003DMG400004438	556.507	74.6109	-481.896	-2.27826	1.70173e-12	1.72163e-09
PGSC0003DMG400004499	113.387	11.7175	-101.669	-2.10973	1.79931e-08	7.47645e-06
PGSC0003DMG400004575	253.716	23.9135	-229.802	-2.81217	2.39518e-21	1.11467e-17
PGSC0003DMG400004629	72.0257	7.57251	-64.4532	-1.87678	1.31711e-06	0.000246347
PGSC0003DMG400004652	29.2606	2.07251	-27.1881	-1.62486	4.25525e-05	0.00407453
PGSC0003DMG400004958	67.2768	18.0946	-49.1822	-1.26359	0.000686462	0.0306002
PGSC0003DMG400004961	535.704	227.898	-307.807	-1.02885	0.000474232	0.0234785
PGSC0003DMG400005410	248.059	94.2999	-153.759	-1.09725	0.000710151	0.0312373
PGSC0003DMG400005563	94.3981	13.4713	-80.9268	-1.84287	7.61074e-07	0.000160995
PGSC0003DMG400005702	102.147	40.8123	-61.335	-1.04877	0.00117084	0.0448095
PGSC0003DMG400005705	65.8928	17.2177	-48.6751	-1.36409	0.000152758	0.0107485
PGSC0003DMG400005738	748.597	294.535	-454.062	-1.26489	3.16459e-11	2.37538e-08
PGSC0003DMG400005884	58.4219	12.3554	-46.0665	-1.50718	4.39225e-05	0.00414852
PGSC0003DMG400005890	47.4873	9.64502	-37.8423	-1.30355	0.000877436	0.0368539
PGSC0003DMG400006045	124.659	24.7107	-99.9487	-1.66752	2.73062e-06	0.000450629
PGSC0003DMG400006448	31.1217	2.39143	-28.7303	-1.35112	0.000585915	0.0274319
PGSC0003DMG400006643	241.006	83.9362	-157.07	-1.19699	0.000236297	0.0143561
PGSC0003DMG400006661	134.428	28.2177	-106.21	-1.62812	4.23034e-06	0.000643371
PGSC0003DMG400006700	150.933	59.545	-91.3879	-1.14479	4.18351e-05	0.00403926
PGSC0003DMG400006735	35.5327	1.91314	-33.6196	-1.66054	2.81539e-05	0.00297778
PGSC0003DMG400006802	28.3997	2.15219	-26.2475	-1.50095	0.000151275	0.0107485
PGSC0003DMG400006807	66.7339	14.6671	-52.0668	-1.50162	3.65703e-05	0.00363656
PGSC0003DMG400006841	117.459	21.3631	-96.0963	-1.40136	0.00033949	0.0185002
PGSC0003DMG400006842	24.4589	2.63048	-21.8285	-1.35175	0.000647081	0.0293508
PGSC0003DMG400007171	72.7208	15.7032	-57.0177	-1.2645	0.00123382	0.0460832
PGSC0003DMG400007201	33.8505	2.71016	-31.1404	-1.4272	0.000302052	0.0168875
PGSC0003DMG400007225	35.2345	4.2247	-31.0098	-1.36786	0.000567063	0.0266582
PGSC0003DMG400007390	326.164	21.6022	-304.562	-2.71934	3.29391e-14	4.79038e-11
PGSC0003DMG400007458	211.605	10.2829	-201.323	-2.19367	2.73881e-08	1.00639e-05
PGSC0003DMG400007505	180.981	59.9438	-121.037	-1.25505	0.000102306	0.00806971
PGSC0003DMG400007536	58.7201	9.64502	-49.0751	-1.51597	9.77688e-05	0.00784477
PGSC0003DMG400007564	93.1334	0	-93.1334	-3.39227	1.13877e-18	3.78545e-15
PGSC0003DMG400007665	246.198	75.4079	-170.79	-1.36273	1.72378e-05	0.00204646
PGSC0003DMG400007670	352.287	120.444	-231.843	-1.33133	1.55467e-06	0.000282622
PGSC0003DMG400007815	666.491	235.387	-431.103	-1.27287	8.57324e-06	0.00117347
PGSC0003DMG400007951	26.83	3.18844	-23.6415	-1.35303	0.00064945	0.0294009
PGSC0003DMG400008088	95.5044	31.805	-63.6995	-1.24735	0.000126221	0.00938352
PGSC0003DMG400008164	38.2746	5.02191	-33.2527	-1.51638	0.000121897	0.00912035
PGSC0003DMG400008301	62.9124	1.11594	-61.7965	-2.64211	1.46736e-11	1.26459e-08
PGSC0003DMG400008420	196.313	57.2336	-139.08	-1.20271	0.00115215	0.0444501
PGSC0003DMG400008524	270.763	53.6464	-217.116	-1.70955	9.93757e-07	0.00020284
PGSC0003DMG400008537	349.048	136.309	-212.739	-1.16124	2.64124e-05	0.00285856
PGSC0003DMG400008854	132.315	17.2179	-115.097	-1.88905	5.11282e-07	0.000115505
PGSC0003DMG400009033	108.466	30.5295	-77.9365	-1.32874	0.000167579	0.0114352
PGSC0003DMG400009052	61.7334	13.5512	-48.1822	-1.39661	0.000218465	0.013702
PGSC0003DMG400009124	68.9789	6.29721	-62.6817	-1.81448	4.06018e-06	0.000629038
PGSC0003DMG400009208	762.862	333.676	-429.187	-1.0817	2.57359e-06	0.000427748
PGSC0003DMG400009480	33.1747	1.51454	-31.6602	-1.34795	0.000491434	0.024074
PGSC0003DMG400009817	148.164	24.631	-123.533	-1.61192	2.46085e-05	0.00269931
PGSC0003DMG400009880	43.9969	9.88425	-34.1126	-1.30901	0.00067841	0.0304222
PGSC0003DMG400010316	166.251	34.1966	-132.055	-1.4719	9.72699e-05	0.00783174
PGSC0003DMG400010401	34.0226	5.02191	-29.0007	-1.41038	0.000360798	0.0193442
PGSC0003DMG400010430	183.412	34.5153	-148.897	-1.90583	2.64289e-09	1.36661e-06
PGSC0003DMG400010477	259.339	98.3648	-160.974	-1.23463	1.12764e-06	0.000226199
PGSC0003DMG400010718	149.562	62.2553	-87.3066	-1.06088	0.00024535	0.0146011
PGSC0003DMG400010821	680.643	282.418	-398.224	-1.06902	0.000223656	0.0138278
PGSC0003DMG400011148	155.635	50.0593	-105.575	-1.1619	0.00120791	0.0455539
PGSC0003DMG400011217	206.527	84.4151	-122.112	-1.14062	7.15033e-06	0.000999263
PGSC0003DMG400011438	155.185	6.61613	-148.569	-3.25449	1.33914e-21	7.79009e-18
PGSC0003DMG400011538	203.811	48.6239	-155.188	-1.64083	3.23928e-07	8.1169e-05
PGSC0003DMG400011577	55.2359	1.03625	-54.1996	-1.38586	0.000269208	0.0155826
PGSC0003DMG400011601	106.266	21.283	-84.9834	-1.32377	0.000720518	0.0315739
PGSC0003DMG400011602	100.266	10.841	-89.4248	-1.27657	0.00118417	0.0451721
PGSC0003DMG400011640	743.554	187.085	-556.47	-1.5203	6.13018e-06	0.000885982
PGSC0003DMG400011816	162.543	63.1314	-99.4113	-1.06634	0.0011878	0.0451721
PGSC0003DMG400011846	45.2883	5.42051	-39.8678	-1.43	0.000315374	0.0173897
PGSC0003DMG400011868	610.6	279.631	-330.969	-1.03476	1.58822e-06	0.00028632
PGSC0003DMG400012115	175.417	19.2107	-156.207	-1.78472	5.12601e-06	0.000754918
PGSC0003DMG400012137	63.1441	15.0655	-48.0786	-1.41345	0.000115721	0.00879969
PGSC0003DMG400012292	3488.78	1367.68	-2121.1	-1.13305	0.000104684	0.00817414
PGSC0003DMG400012577	2951.02	1069.57	-1881.45	-1.2939	3.71184e-07	8.9042e-05
PGSC0003DMG400012682	40.8444	5.02191	-35.8225	-1.62105	3.64262e-05	0.00363656
PGSC0003DMG400012718	72.1779	20.0874	-52.0905	-1.31071	0.000250253	0.0147796
PGSC0003DMG400012826	706.54	26.3846	-680.156	-4.21287	2.35069e-67	5.46982e-63
PGSC0003DMG400012839	1336.92	40.1745	-1296.75	-4.19058	2.50389e-46	1.9421e-42
PGSC0003DMG400012848	90.3648	33.9573	-56.4075	-1.08103	0.00126075	0.0468632
PGSC0003DMG400012919	113.075	33.5587	-79.5164	-1.29612	0.000188	0.0123228
PGSC0003DMG400012964	133.601	37.2253	-96.3755	-1.24509	0.000778446	0.0336661
PGSC0003DMG400013015	369.613	137.183	-232.43	-1.19015	6.24534e-05	0.00544281
PGSC0003DMG400013178	197.275	50.2982	-146.977	-1.58974	3.64714e-07	8.84013e-05
PGSC0003DMG400013293	121.798	31.4067	-90.391	-1.44294	3.07954e-05	0.00321343
PGSC0003DMG400013493	60.8656	12.5147	-48.3509	-1.27803	0.0011314	0.0440196
PGSC0003DMG400013525	55.3421	7.73206	-47.61	-1.65178	2.04496e-05	0.00234405
PGSC0003DMG400013631	203.353	28.2181	-175.135	-1.47305	0.000198319	0.0127126
PGSC0003DMG400013751	34.9034	3.8261	-31.0773	-1.35338	0.000633476	0.0290737
PGSC0003DMG400014029	127.395	43.1241	-84.2705	-1.28598	2.19987e-05	0.002461
PGSC0003DMG400014055	313.92	99.9583	-213.961	-1.43999	6.48165e-08	1.98449e-05
PGSC0003DMG400014087	32.943	2.23187	-30.7111	-1.36862	0.000473314	0.0234785
PGSC0003DMG400014204	36.2744	5.26095	-31.0134	-1.39674	0.000422923	0.0218689
PGSC0003DMG400014281	147.224	43.0448	-104.18	-1.19385	0.00127875	0.0473055
PGSC0003DMG400014347	77.5163	16.1815	-61.3349	-1.59312	9.17158e-06	0.00124078
PGSC0003DMG400014386	38.2547	3.66673	-34.588	-1.68158	2.1143e-05	0.00240474
PGSC0003DMG400014513	109.658	40.9719	-68.6861	-1.14911	0.000228513	0.0139561
PGSC0003DMG400014539	1434.75	524.507	-910.242	-1.26969	1.32337e-06	0.000246347
PGSC0003DMG400014705	214.586	71.4222	-143.164	-1.2394	0.000151109	0.0107485
PGSC0003DMG400015192	58.7797	16.7396	-42.0401	-1.20425	0.00120416	0.0455539
PGSC0003DMG400015270	239.555	44.1605	-195.395	-1.93661	1.21846e-09	6.91521e-07
PGSC0003DMG400015342	137.535	16.7394	-120.795	-2.16667	9.37599e-10	5.88991e-07
PGSC0003DMG400015356	107.909	11.9566	-95.9528	-1.85583	1.70026e-06	0.000299722
PGSC0003DMG400015553	71.3698	4.54362	-66.8262	-2.0049	3.64535e-07	8.84013e-05
PGSC0003DMG400015708	54.6862	0.478286	-54.2079	-1.18221	0.00123273	0.0460832
PGSC0003DMG400015726	31.5124	4.6233	-26.8891	-1.34575	0.000692689	0.0307116
PGSC0003DMG400016004	82.8939	20.4064	-62.4875	-1.32049	0.000437874	0.0221498
PGSC0003DMG400016006	77.5691	23.4352	-54.1339	-1.27963	0.000224035	0.0138278
PGSC0003DMG400016115	431.266	156.953	-274.312	-1.18211	0.000139714	0.0101913
PGSC0003DMG400016723	86.8614	27.6601	-59.2012	-1.28328	9.0539e-05	0.0073406
PGSC0003DMG400016833	90.0865	27.2615	-62.825	-1.19521	0.00104426	0.0416083
PGSC0003DMG400017007	173.405	43.2834	-130.121	-1.66422	2.15346e-08	8.27597e-06
PGSC0003DMG400017178	24.7503	0.557968	-24.1923	-1.40704	0.000257556	0.0150959
PGSC0003DMG400017184	36.7049	4.2247	-32.4802	-1.45408	0.000249297	0.0147754
PGSC0003DMG400017186	75.4497	17.3775	-58.0722	-1.26804	0.00104427	0.0416083
PGSC0003DMG400017214	62.8988	6.77549	-56.1233	-1.2789	0.00116613	0.0447768
PGSC0003DMG400017335	155.482	15.1454	-140.336	-1.50363	0.000150859	0.0107485
PGSC0003DMG400017342	82.0727	16.899	-65.1737	-1.5421	2.79432e-05	0.00297778
PGSC0003DMG400017432	566.392	241.608	-324.784	-1.04835	0.000185132	0.012169
PGSC0003DMG400017518	441.725	184.772	-256.953	-1.14881	3.24411e-07	8.1169e-05
PGSC0003DMG400017560	64.0051	16.9787	-47.0264	-1.29492	0.000450088	0.022669
PGSC0003DMG400017707	81.7087	8.76832	-72.9404	-2.20057	1.10047e-09	6.40169e-07
PGSC0003DMG400017776	36.1619	2.55079	-33.6112	-1.72663	1.3503e-05	0.00166245
PGSC0003DMG400017836	639.422	282.501	-356.921	-1.04421	3.13201e-05	0.00325352
PGSC0003DMG400017918	2625.12	546.029	-2079.09	-1.90969	3.41429e-11	2.48272e-08
PGSC0003DMG400017936	127.759	53.1677	-74.5909	-1.02378	0.00106576	0.0421755
PGSC0003DMG400018114	78.7214	20.5659	-58.1555	-1.23419	0.00113621	0.0440641
PGSC0003DMG400018263	85.424	27.8195	-57.6045	-1.16	0.00113317	0.0440196
PGSC0003DMG400018610	159.026	16.1813	-142.844	-1.88903	1.23802e-06	0.000237168
PGSC0003DMG400018614	40.6456	3.74641	-36.8992	-1.67688	2.29639e-05	0.00254451
PGSC0003DMG400018713	251.801	103.068	-148.733	-1.0306	0.0011424	0.0442306
PGSC0003DMG400018819	635.86	205.575	-430.284	-1.3832	1.20948e-06	0.000236499
PGSC0003DMG400018879	423.008	195.295	-227.713	-1.0311	8.01475e-07	0.000168014
PGSC0003DMG400019110	16.7961	0.478286	-16.3178	-1.21926	0.00128605	0.0475003
PGSC0003DMG400019179	165.49	54.2039	-111.286	-1.36471	1.87561e-06	0.000323286
PGSC0003DMG400019196	295.685	79.3142	-216.371	-1.28552	0.000506618	0.0246106
PGSC0003DMG400019257	605.4	248.381	-357.019	-1.13906	7.13565e-06	0.000999263
PGSC0003DMG400019293	79.0395	4.86235	-74.1771	-2.34532	9.5027e-10	5.88991e-07
PGSC0003DMG400019305	46.4605	3.66673	-42.7938	-1.43874	0.000268107	0.0155826
PGSC0003DMG400019437	1189.98	396.645	-793.336	-1.37796	2.64879e-07	7.19176e-05
PGSC0003DMG400019446	564.906	230.528	-334.378	-1.14789	4.13578e-06	0.000633128
PGSC0003DMG400019535	42.5464	1.59422	-40.9522	-2.0365	2.79984e-07	7.40336e-05
PGSC0003DMG400019584	109.38	7.5727	-101.807	-2.66075	5.99335e-14	8.20348e-11
PGSC0003DMG400019627	57.21	13.3916	-43.8184	-1.42723	9.88252e-05	0.00787522
PGSC0003DMG400019677	130.799	50.6167	-80.1819	-1.06534	0.0012964	0.0476553
PGSC0003DMG400019989	48.1892	5.81892	-42.3703	-1.61249	4.27258e-05	0.00407453
PGSC0003DMG400020173	225.74	95.2555	-130.484	-1.00909	0.00120251	0.0455539
PGSC0003DMG400020225	460.243	121.799	-338.444	-1.67004	3.65099e-10	2.42728e-07
PGSC0003DMG400020489	55.8521	11.8771	-43.975	-1.4012	0.000235307	0.0143334
PGSC0003DMG400020698	44.1758	8.29003	-35.8857	-1.47806	0.00011466	0.00877636
PGSC0003DMG400020810	46.4673	6.93486	-39.5325	-1.53648	8.66796e-05	0.00708414
PGSC0003DMG400021095	1011.08	317.253	-693.825	-1.3579	1.16814e-05	0.00148532
PGSC0003DMG400021144	99.2067	33.5585	-65.6481	-1.20582	0.000304673	0.0169604
PGSC0003DMG400021164	2058.04	916.45	-1141.59	-1.0353	3.78299e-05	0.00372994
PGSC0003DMG400021246	33.6052	1.51454	-32.0906	-1.27141	0.00089695	0.0374034
PGSC0003DMG400021343	330.061	102.111	-227.95	-1.30438	8.82076e-05	0.00717658
PGSC0003DMG400021375	147.343	37.4647	-109.878	-1.31253	0.000436784	0.0221428
PGSC0003DMG400021476	257.271	34.7545	-222.517	-1.86841	6.8028e-07	0.000146569
PGSC0003DMG400021499	342.503	94.2997	-248.204	-1.384	6.11959e-05	0.00535326
PGSC0003DMG400021561	50.1894	11.8771	-38.3123	-1.3207	0.000501488	0.0244124
PGSC0003DMG400021727	70.8666	7.25378	-63.6128	-2.12076	1.20919e-08	5.41088e-06
PGSC0003DMG400021991	543.355	253.643	-289.712	-1.01347	2.19278e-06	0.000372436
PGSC0003DMG400022264	52.0704	6.93505	-45.1353	-1.54549	8.67669e-05	0.00708414
PGSC0003DMG400022365	215.818	77.2411	-138.577	-1.13532	0.000707271	0.0311695
PGSC0003DMG400022371	242.429	18.7324	-223.696	-1.97991	4.78177e-07	0.000110165
PGSC0003DMG400022494	346.822	146.35	-200.472	-1.01252	0.00110446	0.0432655
PGSC0003DMG400022609	227.687	98.9228	-128.764	-1.04011	0.000120411	0.00907007
PGSC0003DMG400022792	388.303	112.553	-275.75	-1.53566	2.96174e-08	1.04419e-05
PGSC0003DMG400022807	92.6427	7.25378	-85.3889	-1.4882	0.000166458	0.0114352
PGSC0003DMG400022915	167.569	55.878	-111.691	-1.15322	0.00107237	0.042365
PGSC0003DMG400022980	906.046	329.771	-576.275	-1.25784	3.77622e-06	0.000593709
PGSC0003DMG400023382	176.285	9.96413	-166.321	-2.33503	1.77715e-09	9.61684e-07
PGSC0003DMG400023388	40.1356	5.10159	-35.034	-1.56924	6.76092e-05	0.00578382
PGSC0003DMG400023641	47.9575	9.56552	-38.392	-1.41719	0.000220068	0.0137655
PGSC0003DMG400023815	86.0265	10.4422	-75.5843	-1.70454	1.31389e-05	0.00163129
PGSC0003DMG400023897	196.645	80.27	-116.375	-1.08776	0.000167056	0.0114352
PGSC0003DMG400023939	96.6698	25.1093	-71.5605	-1.30271	0.000451142	0.0226731
PGSC0003DMG400023984	243.735	107.771	-135.965	-1.05801	9.87707e-06	0.00129847
PGSC0003DMG400024068	176.749	51.7334	-125.016	-1.38921	1.86786e-05	0.00218409
PGSC0003DMG400024082	82.1653	12.754	-69.4113	-1.49098	0.000145192	0.0104597
PGSC0003DMG400024275	519.571	212.992	-306.58	-1.1188	2.61815e-05	0.00284681
PGSC0003DMG400024344	46.176	6.85517	-39.3208	-1.59369	4.08327e-05	0.00397547
PGSC0003DMG400024362	106.366	9.80457	-96.5612	-1.90018	1.19443e-06	0.000235536
PGSC0003DMG400024470	284.904	105.777	-179.127	-1.15569	0.000221815	0.0137964
PGSC0003DMG400024486	379.606	163.33	-216.277	-1.07907	1.85551e-05	0.0021806
PGSC0003DMG400024530	41.6389	2.47111	-39.1678	-1.26052	0.00106462	0.0421755
PGSC0003DMG400024535	180.875	60.6611	-120.214	-1.13889	0.00130451	0.0478028
PGSC0003DMG400024764	41.3941	9.72489	-31.6692	-1.26717	0.000998341	0.0404007
PGSC0003DMG400024860	438.593	183.816	-254.777	-1.0855	6.03489e-05	0.00531916
PGSC0003DMG400025007	231.72	89.2772	-142.443	-1.15342	8.19778e-05	0.00674043
PGSC0003DMG400025024	224.727	98.6037	-126.123	-1.02341	0.000196469	0.012699
PGSC0003DMG400025174	152.171	10.8408	-141.33	-2.6145	3.50607e-13	4.29383e-10
PGSC0003DMG400025206	105.903	31.9647	-73.9383	-1.17813	0.00135647	0.0490882
PGSC0003DMG400025259	71.2045	24.4715	-46.733	-1.1348	0.00114634	0.0443093
PGSC0003DMG400025889	1457.73	510.633	-947.098	-1.30318	2.07981e-06	0.000355847
PGSC0003DMG400025953	151.357	48.0657	-103.291	-1.16966	0.00120643	0.0455539
PGSC0003DMG400026010	104.849	41.2908	-63.5587	-1.08327	0.000551836	0.0262147
PGSC0003DMG400026187	157.966	45.9938	-111.972	-1.25434	0.000511448	0.0247935
PGSC0003DMG400026220	67.0451	10.6016	-56.4435	-1.70398	6.28548e-06	0.00090282
PGSC0003DMG400026446	305.601	97.0089	-208.592	-1.43691	1.06372e-07	3.13311e-05
PGSC0003DMG400026500	50.3286	6.85517	-43.4734	-1.70774	9.48326e-06	0.00126095
PGSC0003DMG400026901	156.595	20.2468	-136.348	-1.98834	6.58459e-08	1.98983e-05
PGSC0003DMG400027125	63.7336	14.1888	-49.5448	-1.47353	5.7326e-05	0.00517023
PGSC0003DMG400027143	96.5443	33.6386	-62.9057	-1.19749	0.000200917	0.0128438
PGSC0003DMG400027454	21.0282	0.478286	-20.5499	-1.39576	0.000295225	0.0166738
PGSC0003DMG400027527	95.6299	23.4352	-72.1947	-1.29837	0.000621719	0.028761
PGSC0003DMG400027633	150.191	28.8556	-121.336	-1.85381	1.52913e-08	6.58916e-06
PGSC0003DMG400027654	618.539	128.338	-490.201	-1.71284	4.54773e-07	0.000105821
PGSC0003DMG400027922	51.9579	11.6378	-40.3201	-1.34175	0.000458752	0.022918
PGSC0003DMG400028102	173.497	73.0159	-100.481	-1.01977	0.000936356	0.0387
PGSC0003DMG400028491	245.371	102.987	-142.383	-1.0879	5.72023e-05	0.00517023
PGSC0003DMG400028543	47.4277	3.58705	-43.8406	-1.99291	3.34609e-07	8.28301e-05
PGSC0003DMG400028632	163.828	23.834	-139.994	-2.22121	1.14012e-12	1.32647e-09
PGSC0003DMG400028635	113.724	35.392	-78.3323	-1.28819	0.000126636	0.00938439
PGSC0003DMG400028819	408.894	62.9721	-345.922	-2.31428	6.93785e-17	1.79374e-13
PGSC0003DMG400028989	164.689	66.878	-97.8109	-1.10084	0.000130479	0.00960793
PGSC0003DMG400029165	69.6081	5.65956	-63.9486	-2.04544	1.33422e-07	3.88074e-05
PGSC0003DMG400029179	87.8484	0	-87.8484	-3.03225	1.08081e-14	1.79638e-11
PGSC0003DMG400029390	1045.33	482.416	-562.912	-1.03293	7.35275e-07	0.000156964
PGSC0003DMG400029473	375.91	127.46	-248.45	-1.14675	0.00104074	0.0416083
PGSC0003DMG400029635	125.996	3.90597	-122.09	-1.97999	5.99236e-07	0.000131544
PGSC0003DMG400029792	475.959	179.193	-296.766	-1.27781	2.49745e-08	9.3731e-06
PGSC0003DMG400029989	346.835	105.697	-241.138	-1.21906	0.000691203	0.0307116
PGSC0003DMG400030166	220.594	76.0457	-144.548	-1.27667	1.53134e-05	0.00184626
PGSC0003DMG400030320	56.9516	9.96394	-46.9876	-1.5968	2.47089e-05	0.00269931
PGSC0003DMG400030397	47.1363	0.557968	-46.5784	-2.36163	2.50638e-09	1.32548e-06
PGSC0003DMG400030503	122.162	30.4502	-91.7116	-1.27433	0.000802641	0.0343953
PGSC0003DMG400030948	612.2	51.653	-560.547	-2.71104	6.24713e-16	1.3215e-12
PGSC0003DMG400030969	263.068	94.2198	-168.848	-1.31984	7.82145e-08	2.3333e-05
PGSC0003DMG400031087	48.3812	4.70298	-43.6782	-1.42493	0.000322589	0.0177455
PGSC0003DMG400031231	133.004	39.6962	-93.3076	-1.19214	0.00122198	0.0458733
PGSC0003DMG400031392	40.586	8.13067	-32.4553	-1.29586	0.000946986	0.0389318
PGSC0003DMG400031523	214.235	12.754	-201.481	-2.23803	1.01092e-08	4.61236e-06
PGSC0003DMG400031535	32.1616	3.10876	-29.0528	-1.60715	5.01995e-05	0.00463529
PGSC0003DMG400031771	107.545	28.2183	-79.3265	-1.22639	0.00125695	0.0467966
PGSC0003DMG400031834	303.303	121.161	-182.141	-1.0759	0.000538869	0.0258003
PGSC0003DMG400031846	21.558	2.07251	-19.4855	-1.29589	0.00101225	0.0408775
PGSC0003DMG400032129	45.5797	5.10159	-40.4781	-1.40619	0.000394638	0.0207757
PGSC0003DMG400032498	65.9258	12.4352	-53.4905	-1.4216	0.000242357	0.01446
PGSC0003DMG400032817	90.5505	24.3119	-66.2386	-1.33065	0.000239751	0.014365
PGSC0003DMG400032829	136.951	51.4139	-85.5375	-1.12992	0.000397508	0.0208795
PGSC0003DMG400033050	351.26	148.344	-202.915	-1.05086	0.000249548	0.0147754
PGSC0003DMG400033149	67.4955	17.2179	-50.2776	-1.35753	0.000192448	0.0125095
PGSC0003DMG400033641	65.7469	8.84819	-56.8987	-1.44161	0.000275613	0.01582
PGSC0003DMG400033642	170.086	57.3931	-112.693	-1.18717	0.000447071	0.022566
PGSC0003DMG400033905	57.1435	11.7974	-45.3461	-1.3301	0.00062821	0.028889
PGSC0003DMG400034309	404.674	57.7918	-346.882	-1.86742	5.07998e-07	0.000115505
PGSC0003DMG400034369	313.96	111.198	-202.762	-1.34381	2.84049e-08	1.01685e-05
PGSC0003DMG400035878	126.56	33.8778	-92.6824	-1.34706	0.000169551	0.0115104
PGSC0003DMG400036004	277.771	42.7258	-235.046	-2.18397	1.43883e-12	1.5676e-09
PGSC0003DMG401002262	306.355	29.095	-277.26	-2.53545	8.86124e-14	1.14551e-10
PGSC0003DMG401014160	236.456	36.7472	-199.708	-2.0482	9.61866e-10	5.88991e-07
PGSC0003DMG401015205	491.914	18.9713	-472.943	-3.99411	1.00398e-47	1.16808e-43
PGSC0003DMG401015792	172.265	50.4575	-121.808	-1.46832	9.09669e-07	0.000188992
PGSC0003DMG401017241	247.523	107.133	-140.39	-1.07109	2.26429e-05	0.00252095
PGSC0003DMG401017804	491.75	165.881	-325.87	-1.23845	0.000124754	0.00930416
PGSC0003DMG401022901	331.463	88.2413	-243.221	-1.33638	0.000228119	0.0139561
PGSC0003DMG401023186	73.7346	23.4354	-50.2992	-1.17699	0.000976815	0.0398763
PGSC0003DMG401024163	17.6769	0	-17.6769	-1.22531	0.000951908	0.0390652
PGSC0003DMG401025083	1387.71	619.365	-768.347	-1.00904	0.000178495	0.0118739
PGSC0003DMG401027811	118.261	46.5519	-71.7094	-1.10446	0.00025577	0.0150671
PGSC0003DMG401028957	216.334	5.42051	-210.914	-2.61351	3.01947e-11	2.342e-08
PGSC0003DMG401031741	42.957	1.91314	-41.0439	-1.75316	9.84101e-06	0.00129847
PGSC0003DMG402002698	35.0028	5.26095	-29.7419	-1.44847	0.000238942	0.014365
PGSC0003DMG402004358	121.062	17.5368	-103.525	-1.54919	7.86111e-05	0.00653286
PGSC0003DMG402008726	137.951	54.2834	-83.6681	-1.05376	0.00133327	0.048666
PGSC0003DMG402009879	125.222	18.0149	-107.207	-1.85983	5.23043e-07	0.000117026
PGSC0003DMG402011540	67.4091	7.5727	-59.8364	-1.54193	0.000100912	0.00798682
PGSC0003DMG402016112	526.722	49.342	-477.38	-1.2906	0.000979174	0.0398836
PGSC0003DMG402017804	84.2058	18.9713	-65.2345	-1.31847	0.00061349	0.0284936
PGSC0003DMG402024074	119.506	41.131	-78.3751	-1.13983	0.00106114	0.042136
PGSC0003DMG402027811	440.904	200.236	-240.667	-1.05449	4.37853e-07	0.000103919
PGSC0003DMG402031741	45.1691	0.478286	-44.6908	-1.91936	1.18529e-06	0.000235536

## Sheet: S3.1
S2.1 Table: Gene ID, LogFC, and P-value and false discovery rate (FDR) of up-regulated genes in comparison between SI and SII
gene ID	Mean_Control	Mean_Case	Mean_Change	LogFC	Pvalue	FDR
PGSC0003DMG400001078	120.352	316.426	196.075	1.23777	5.32136e-05	0.0293256
PGSC0003DMG400001149	401.361	1059.45	658.085	1.25132	2.83672e-05	0.0192062
PGSC0003DMG400002895	21515.5	104869	83353.8	1.66501	0.000107252	0.0446631
PGSC0003DMG400006179	556.481	1641.94	1085.45	1.33418	9.36913e-05	0.0418906
PGSC0003DMG400006442	12.4884	90.6042	78.1157	2.06676	1.44742e-06	0.00201761
PGSC0003DMG400007564	0	103.191	103.191	3.92045	2.23366e-17	5.2931e-13
PGSC0003DMG400007800	647.74	2297.41	1649.67	1.54624	9.4941e-06	0.00899927
PGSC0003DMG400008201	2.78507	38.4345	35.6494	1.89558	8.5759e-05	0.0390814
PGSC0003DMG400008301	1.34815	69.6948	68.3466	2.94123	4.42982e-10	2.62433e-06
PGSC0003DMG400008984	195.304	630.604	435.3	1.52241	1.60778e-07	0.000380996
PGSC0003DMG400009051	445.911	1252.56	806.647	1.39848	1.86731e-09	8.84993e-06
PGSC0003DMG400013411	1.37034	53.1494	51.7791	2.72241	8.88999e-09	3.00952e-05
PGSC0003DMG400013460	1.8863	58.6736	56.7873	2.2917	2.11513e-06	0.00263801
PGSC0003DMG400013481	5.57014	58.0033	52.4332	2.14338	3.09239e-06	0.0031861
PGSC0003DMG400014093	2.76288	63.7649	61.002	2.7219	3.41105e-09	1.34719e-05
PGSC0003DMG400014134	188.469	476.34	287.871	1.20704	2.65048e-05	0.0184731
PGSC0003DMG400014386	3.63946	42.4618	38.8224	1.91273	6.47887e-05	0.0331368
PGSC0003DMG400015801	38.8412	274.698	235.857	2.03008	2.66781e-06	0.00287359
PGSC0003DMG400019510	375.385	953.339	577.953	1.23653	2.66176e-06	0.00287359
PGSC0003DMG400019622	251.805	647.207	395.402	1.26774	2.54923e-07	0.000503409
PGSC0003DMG400022818	44.0451	236.693	192.648	1.755	4.77283e-05	0.0282755
PGSC0003DMG400024220	781.29	1680.62	899.335	1.02099	7.15877e-05	0.0346207
PGSC0003DMG400024249	371.707	848.254	476.547	1.08107	0.000110759	0.0452529
PGSC0003DMG400026500	3.16788	55.8033	52.6354	2.24312	2.49919e-06	0.00287359
PGSC0003DMG400029380	251.816	865.943	614.127	1.47829	4.92463e-05	0.0284632
PGSC0003DMG400031765	756.435	1592.8	836.365	1.00564	2.21954e-05	0.0164364

## Sheet: S3.2
S2.1 Table: Gene ID, LogFC, and P-value and false discovery rate (FDR) of up-regulated genes in comparison between SI and SIII
gene ID	Mean_Control	Mean_Case	Mean_Change	LogFC	Pvalue	FDR
ENSRNA049453702	337.543	1526.63	1189.09	2.0382	7.69027e-09	7.6725e-07
ENSRNA049455639	2.66139	20.4099	17.7485	1.9874	0.00282447	0.0363113
ENSRNA049455697	58.4582	145.3	86.8414	1.2227	0.000787086	0.0136918
ENSRNA049463961	246.179	800.032	553.853	1.56379	6.7308e-05	0.00185195
PGSC0003DMG400000047	598.959	1318.77	719.812	1.09019	0.000185551	0.00423645
PGSC0003DMG400000125	446.717	955.107	508.39	1.06499	9.24308e-06	0.000342933
PGSC0003DMG400000205	232.343	687.722	455.379	1.40092	0.00156124	0.0235974
PGSC0003DMG400000214	271.157	741.871	470.714	1.40613	2.57153e-08	2.26152e-06
PGSC0003DMG400000402	3541.9	9028.7	5486.8	1.29672	4.12257e-06	0.000174493
PGSC0003DMG400000429	34.5523	139.07	104.518	1.66059	0.00239649	0.0324058
PGSC0003DMG400000432	1437.46	3112.09	1674.63	1.04733	0.0023278	0.0316754
PGSC0003DMG400000443	155.71	332.803	177.093	1.04784	0.00036072	0.00731451
PGSC0003DMG400000503	270.517	912.631	642.114	1.56829	0.000419163	0.00828711
PGSC0003DMG400000547	6.26542	40.6617	34.3963	2.0012	0.00143067	0.022045
PGSC0003DMG400000689	2150.6	5739.98	3589.39	1.27128	0.00372301	0.0450805
PGSC0003DMG400000735	15027	40949.5	25922.5	1.3248	0.00095608	0.0161696
PGSC0003DMG400000755	17.4378	115.969	98.5316	2.36153	1.71404e-06	8.22222e-05
PGSC0003DMG400000778	13.159	139.832	126.673	2.67744	5.05453e-06	0.00020873
PGSC0003DMG400000782	3.51153	63.0133	59.5017	3.06101	7.91786e-07	4.28491e-05
PGSC0003DMG400000807	391.316	1156.38	765.069	1.4962	3.09926e-07	1.95574e-05
PGSC0003DMG400001078	115.909	610.184	494.275	2.25812	1.87299e-11	3.17672e-09
PGSC0003DMG400001149	386.641	985.399	598.758	1.30369	7.43935e-07	4.06086e-05
PGSC0003DMG400001178	119.829	486.239	366.41	1.6716	0.00219123	0.030374
PGSC0003DMG400001279	0.434316	26.9512	26.5169	3.12518	6.75552e-06	0.000260829
PGSC0003DMG400001328	2619.87	6644.86	4024.99	1.30305	1.02096e-07	7.54483e-06
PGSC0003DMG400001441	1481.48	5156.62	3675.14	1.75085	8.07926e-14	2.33954e-11
PGSC0003DMG400001526	103.702	310.693	206.991	1.51874	1.02314e-07	7.54483e-06
PGSC0003DMG400001598	1241.65	15347.6	14106	2.91048	3.68481e-07	2.23775e-05
PGSC0003DMG400001773	131.027	299.045	168.018	1.11138	0.0019992	0.0282954
PGSC0003DMG400001836	118.635	248.663	130.028	1.01866	0.00070706	0.0125667
PGSC0003DMG400001960	200.5	578.738	378.237	1.47804	1.20354e-08	1.13405e-06
PGSC0003DMG400002026	849.727	2379.41	1529.69	1.41439	4.74207e-06	0.000197892
PGSC0003DMG400002208	3.58552	25.4095	21.824	1.95464	0.00305013	0.0385652
PGSC0003DMG400002364	18.5003	200.085	181.585	2.94708	3.7259e-09	3.9852e-07
PGSC0003DMG400002387	900.558	2144.78	1244.22	1.21984	9.12267e-08	6.855e-06
PGSC0003DMG400002396	808.533	2256.34	1447.81	1.38736	7.81766e-05	0.00208579
PGSC0003DMG400002535	187.193	423.446	236.253	1.08891	0.00425504	0.0496247
PGSC0003DMG400002581	149.297	418.67	269.373	1.41505	6.33253e-06	0.000250193
PGSC0003DMG400002658	112.13	318.738	206.608	1.41331	5.80623e-05	0.0016374
PGSC0003DMG400002691	251.946	539.274	287.328	1.03581	0.00190352	0.0273447
PGSC0003DMG400002710	131.018	483.665	352.647	1.77425	1.45528e-07	1.05032e-05
PGSC0003DMG400002728	251.3	803.687	552.387	1.48914	0.00109266	0.01803
PGSC0003DMG400002895	20708.1	145644	124936	2.39208	3.4206e-06	0.000147946
PGSC0003DMG400003139	3.07721	31.6648	28.5876	2.36223	0.000259411	0.00559125
PGSC0003DMG400003866	986.83	5001.8	4014.97	2.23467	1.27608e-13	3.44324e-11
PGSC0003DMG400003906	12.6048	214.757	202.152	3.10228	3.62988e-07	2.21572e-05
PGSC0003DMG400004090	13.8338	295.259	281.425	3.81661	5.46968e-15	1.96784e-12
PGSC0003DMG400004115	548.924	2039	1490.08	1.59774	0.00229886	0.0314752
PGSC0003DMG400004150	3567.22	14575.5	11008.3	1.96858	2.66452e-15	9.88577e-13
PGSC0003DMG400004386	0	15.0871	15.0871	2.48429	0.000589212	0.0110425
PGSC0003DMG400004580	44.3196	132.954	88.6344	1.46755	0.000110687	0.00280798
PGSC0003DMG400004675	29.4877	338.864	309.377	3.05442	3.57795e-10	4.9851e-08
PGSC0003DMG400004676	51.6844	625.068	573.384	3.32196	3.36866e-18	2.2854e-15
PGSC0003DMG400004677	28.9978	381.81	352.812	3.21929	4.48139e-11	7.14165e-09
PGSC0003DMG400004743	65.8319	209.924	144.092	1.44629	0.00338353	0.041823
PGSC0003DMG400004930	151.136	344.083	192.947	1.14286	2.69305e-05	0.000853757
PGSC0003DMG400004998	4.01984	79.3168	75.297	2.90613	1.11501e-05	0.000403597
PGSC0003DMG400005130	762.617	1966.5	1203.89	1.30108	2.45378e-05	0.000788432
PGSC0003DMG400005667	327.239	736.113	408.874	1.09941	0.00135692	0.0212254
PGSC0003DMG400005732	330.836	790.292	459.457	1.2189	7.22563e-07	3.97159e-05
PGSC0003DMG400005891	118.746	387.207	268.461	1.63305	2.2077e-08	1.95604e-06
PGSC0003DMG400005896	301.513	815.664	514.152	1.38256	3.95098e-07	2.37509e-05
PGSC0003DMG400005921	0	46.7706	46.7706	3.79439	5.18193e-08	4.17101e-06
PGSC0003DMG400005950	731.744	41534	40802.2	4.44192	1.84855e-13	4.85721e-11
PGSC0003DMG400006149	63.0515	444.329	381.277	2.46576	2.27107e-07	1.50633e-05
PGSC0003DMG400006179	536.012	2217.63	1681.62	1.94935	3.59003e-10	4.9851e-08
PGSC0003DMG400006268	59.5391	152.773	93.2342	1.23902	0.00240406	0.0324897
PGSC0003DMG400006321	0	17.3776	17.3776	2.35243	0.00113606	0.018604
PGSC0003DMG400006322	0.868632	16.6288	15.7602	2.14977	0.002685	0.0350298
PGSC0003DMG400006440	39.8839	94.4619	54.578	1.13947	0.00428629	0.0498693
PGSC0003DMG400006442	12.0225	124.876	112.853	2.68833	2.99518e-06	0.000132195
PGSC0003DMG400006462	698.283	3450.09	2751.81	1.89248	0.000620777	0.0114444
PGSC0003DMG400006523	6.13592	54.5117	48.3757	2.32464	0.000209216	0.00467342
PGSC0003DMG400006678	92.8255	227.948	135.123	1.23157	9.04469e-05	0.00236007
PGSC0003DMG400006681	11.6807	139.316	127.636	2.859	5.83785e-07	3.30047e-05
PGSC0003DMG400006713	66.5622	1575.04	1508.48	4.26451	4.50396e-33	5.34733e-29
PGSC0003DMG400006729	0	11.7944	11.7944	2.10376	0.00351344	0.0431145
PGSC0003DMG400006861	124.198	368.383	244.186	1.4412	0.000256374	0.00553417
PGSC0003DMG400006923	102.482	232.625	130.143	1.11179	0.00116559	0.0189337
PGSC0003DMG400006956	38.8576	663.494	624.637	3.16339	1.2821e-07	9.33852e-06
PGSC0003DMG400006957	2.6059	34.0251	31.4192	2.29454	0.000878168	0.0150123
PGSC0003DMG400006986	7.51287	64.0224	56.5096	2.19053	0.000751174	0.0132123
PGSC0003DMG400007056	271.341	608.842	337.501	1.12911	7.59941e-06	0.000290109
PGSC0003DMG400007059	2240.26	5354.99	3114.73	1.15465	0.00353328	0.0432685
PGSC0003DMG400007231	20.2375	108.128	87.8906	2.09467	1.79702e-05	0.000602688
PGSC0003DMG400007514	197.451	449.116	251.664	1.14337	2.26036e-05	0.000735235
PGSC0003DMG400007518	16795.8	40408.6	23612.8	1.20372	0.000126563	0.00311753
PGSC0003DMG400007667	74.9357	341.316	266.38	1.84692	0.00041771	0.00826544
PGSC0003DMG400007683	373.153	3958.7	3585.55	3.07324	8.05415e-13	1.8389e-10
PGSC0003DMG400007684	27.7601	162.468	134.708	2.20477	7.82718e-06	0.000296895
PGSC0003DMG400007718	0.887131	16.0894	15.2022	2.26391	0.00137994	0.0215091
PGSC0003DMG400007800	624.087	3491.56	2867.47	2.38234	9.32853e-17	5.1513e-14
PGSC0003DMG400007833	424.434	1101.08	676.646	1.27474	0.000698027	0.0124528
PGSC0003DMG400007858	2.22708	19.5472	17.3201	2.05664	0.00231655	0.0315864
PGSC0003DMG400007909	293.669	739.421	445.753	1.24142	0.000682868	0.012256
PGSC0003DMG400007943	141.025	384.326	243.301	1.29069	0.00390523	0.0465978
PGSC0003DMG400007996	92.8713	210.038	117.167	1.11312	0.000658053	0.0119097
PGSC0003DMG400008001	111.288	318.371	207.083	1.34867	0.00292194	0.0372508
PGSC0003DMG400008063	303.425	902.069	598.644	1.50351	3.25302e-07	2.03418e-05
PGSC0003DMG400008090	184.448	510.422	325.974	1.3819	4.87557e-05	0.00141225
PGSC0003DMG400008109	1020.41	3255.87	2235.46	1.58334	1.28315e-06	6.45518e-05
PGSC0003DMG400008110	267.136	636.598	369.462	1.17302	0.000861576	0.0148008
PGSC0003DMG400008201	2.67989	25.9234	23.2435	2.2551	0.000598928	0.0111541
PGSC0003DMG400008492	400.834	1630.01	1229.18	1.89991	4.03411e-08	3.32929e-06
PGSC0003DMG400008676	388.267	882.575	494.308	1.13309	0.000126134	0.00311336
PGSC0003DMG400008711	126.804	372.288	245.484	1.42526	0.000328294	0.0067668
PGSC0003DMG400008978	68.3091	595.22	526.911	3.00509	9.04225e-28	4.29416e-24
PGSC0003DMG400008984	188.063	583.877	395.814	1.57208	1.52724e-08	1.41658e-06
PGSC0003DMG400008985	24.5067	338.241	313.735	3.13913	5.62719e-09	5.83483e-07
PGSC0003DMG400009002	3.09571	29.0255	25.9298	2.25267	0.000539496	0.0102851
PGSC0003DMG400009051	429.63	1295.92	866.288	1.5508	2.0718e-11	3.46443e-09
PGSC0003DMG400009068	393.044	853.445	460.401	1.07838	5.93851e-05	0.00166246
PGSC0003DMG400009244	1781.67	7726.24	5944.57	1.93007	2.45547e-06	0.000112125
PGSC0003DMG400009247	7.07855	38.606	31.5275	1.90468	0.00139244	0.0216242
PGSC0003DMG400009268	10494.8	49154.3	38659.4	2.05008	1.63489e-07	1.14515e-05
PGSC0003DMG400009304	64.2241	282.109	217.885	1.87304	7.3273e-05	0.00197712
PGSC0003DMG400009464	15.2662	78.4934	63.2272	1.86032	0.00159994	0.0240295
PGSC0003DMG400009511	5289.41	64751.7	59462.3	2.22572	0.00140744	0.0218002
PGSC0003DMG400009513	2333.65	35470.8	33137.2	2.70573	4.35484e-05	0.00129257
PGSC0003DMG400009620	37.611	361.591	323.98	2.77632	6.3065e-08	4.9916e-06
PGSC0003DMG400009710	18.7223	78.9376	60.2153	1.79574	0.00028081	0.00595343
PGSC0003DMG400010043	24.3869	106.154	81.7672	1.83392	0.000193622	0.00438699
PGSC0003DMG400010065	18.5558	93.1039	74.5482	2.02789	2.34679e-05	0.000761263
PGSC0003DMG400010088	12.3643	51.3958	39.0314	1.65582	0.00351113	0.0431085
PGSC0003DMG400010096	581.265	1281.83	700.568	1.11305	6.16281e-07	3.45434e-05
PGSC0003DMG400010137	58.6062	543.798	485.192	2.58495	5.79604e-06	0.000233266
PGSC0003DMG400010147	200.087	4078.13	3878.04	3.70444	4.03926e-13	9.78695e-11
PGSC0003DMG400010165	796.292	1919.4	1123.11	1.22487	4.2268e-06	0.000177953
PGSC0003DMG400010170	1283.69	22326.3	21042.6	3.2336	4.03805e-08	3.32929e-06
PGSC0003DMG400010198	631.257	1837.85	1206.6	1.48611	3.32916e-08	2.83337e-06
PGSC0003DMG400010236	1062.57	4258.25	3195.67	1.91476	1.04544e-10	1.56125e-08
PGSC0003DMG400010240	5.23029	39.9827	34.7524	1.95529	0.00372117	0.0450805
PGSC0003DMG400010268	24.119	108.496	84.3766	1.89126	8.86823e-05	0.00232461
PGSC0003DMG400010388	591.656	2038.2	1446.55	1.61882	0.000112973	0.00285073
PGSC0003DMG400010470	134.705	1102.97	968.262	2.85814	1.90215e-17	1.22072e-14
PGSC0003DMG400010542	209.962	925.92	715.958	1.96516	7.06696e-07	3.89339e-05
PGSC0003DMG400010557	1413.08	3871.33	2458.26	1.39322	1.44239e-06	7.10109e-05
PGSC0003DMG400010728	69.4086	252.419	183.01	1.74994	3.22439e-07	2.02548e-05
PGSC0003DMG400010826	14.1201	60.2718	46.1517	1.76582	0.000696269	0.0124308
PGSC0003DMG400010844	128.716	531.148	402.432	1.69882	0.00169918	0.0252142
PGSC0003DMG400010876	0.434316	17.352	16.9177	2.55535	0.000335262	0.00685685
PGSC0003DMG400010900	1375.01	3128.32	1753.31	1.10628	0.00224659	0.0309427
PGSC0003DMG400011021	31.8354	125.727	93.8914	1.6317	0.00302549	0.0382944
PGSC0003DMG400011026	585.478	1244.47	658.994	1.05708	1.0983e-05	0.000399986
PGSC0003DMG400011030	44.7909	173.869	129.078	1.82845	3.36615e-07	2.08692e-05
PGSC0003DMG400011051	43.2104	129.591	86.381	1.42452	0.00105025	0.0174759
PGSC0003DMG400011313	300.1	977.728	677.628	1.61744	3.40814e-07	2.10745e-05
PGSC0003DMG400011359	581.911	1810.79	1228.87	1.55848	4.88225e-07	2.86244e-05
PGSC0003DMG400011499	424.53	2228.98	1804.45	2.29671	5.12879e-16	2.43566e-13
PGSC0003DMG400011639	222.779	627.112	404.333	1.33412	0.0027781	0.0358511
PGSC0003DMG400011753	2599.72	6165.64	3565.92	1.2129	1.74341e-07	1.21045e-05
PGSC0003DMG400011783	16.652	469.558	452.906	4.18234	3.14305e-18	2.19505e-15
PGSC0003DMG400011793	21.67	116.667	94.9971	2.16784	1.03221e-06	5.3632e-05
PGSC0003DMG400012043	16.4767	53.9211	37.4444	1.46183	0.0040277	0.0476759
PGSC0003DMG400012170	50.3912	253.523	203.132	2.15099	2.59922e-08	2.27743e-06
PGSC0003DMG400012186	39.2373	157.906	118.668	1.79186	6.30314e-05	0.0017505
PGSC0003DMG400012503	29.6726	85.5417	55.8691	1.38425	0.000969522	0.016362
PGSC0003DMG400012669	31.7147	109.556	77.8412	1.56047	0.00118071	0.0191502
PGSC0003DMG400012888	76.7646	330.163	253.399	2.01076	1.50007e-11	2.60512e-09
PGSC0003DMG400012926	122.322	290.441	168.119	1.17572	0.000446758	0.00874548
PGSC0003DMG400012940	446.094	1130.74	684.648	1.22872	0.00221176	0.0305538
PGSC0003DMG400013001	219.877	960.071	740.194	1.81616	0.000364875	0.00738822
PGSC0003DMG400013096	19.8869	169.021	149.134	2.03848	0.00269794	0.035122
PGSC0003DMG400013221	153.917	812.546	658.629	2.27629	1.11925e-12	2.46079e-10
PGSC0003DMG400013271	526.534	1190.78	664.242	1.09648	0.00272413	0.0353219
PGSC0003DMG400013403	0	142.121	142.121	5.6614	5.78074e-20	5.49055e-17
PGSC0003DMG400013434	1553.61	4530.89	2977.28	1.43286	0.000126566	0.00311753
PGSC0003DMG400013451	6.69973	277.974	271.275	4.78405	8.34326e-28	4.29416e-24
PGSC0003DMG400013544	1.79276	19.4774	17.6847	2.13663	0.00193402	0.0275651
PGSC0003DMG400013549	272.932	640.44	367.509	1.15477	0.000855178	0.0147253
PGSC0003DMG400013601	112.195	467.849	355.654	1.87014	7.84891e-06	0.000297245
PGSC0003DMG400013657	15.0257	111.782	96.7558	2.45195	1.92684e-06	9.09599e-05
PGSC0003DMG400013659	36.6772	280.284	243.606	2.75004	2.57518e-15	9.70599e-13
PGSC0003DMG400013755	0	21.9074	21.9074	2.92157	4.70517e-05	0.00137591
PGSC0003DMG400013983	2644.27	6827.32	4183.06	1.25534	0.00161454	0.0242029
PGSC0003DMG400014093	2.66139	66.2667	63.6053	3.19692	7.82162e-07	4.24998e-05
PGSC0003DMG400014134	181.649	493.045	311.396	1.37415	5.77893e-06	0.000232972
PGSC0003DMG400014253	96.9	457.636	360.736	2.06993	5.72592e-08	4.56249e-06
PGSC0003DMG400014273	10.6826	54.8978	44.2153	1.87851	0.0011637	0.0189337
PGSC0003DMG400014296	503.494	1415.35	911.854	1.43299	3.0004e-07	1.90494e-05
PGSC0003DMG400014447	2.62439	108.921	106.297	4.24647	2.03509e-14	6.53015e-12
PGSC0003DMG400014457	51.2871	239.21	187.923	2.0874	1.17978e-09	1.4724e-07
PGSC0003DMG400014657	873.361	1995.6	1122.24	1.15871	1.16124e-06	5.92981e-05
PGSC0003DMG400014798	327.601	687.511	359.91	1.02309	0.00047415	0.0092058
PGSC0003DMG400015052	132.664	609.737	477.073	1.92824	5.07164e-05	0.00145794
PGSC0003DMG400015054	346.243	2522.22	2175.98	2.5924	9.51917e-10	1.20873e-07
PGSC0003DMG400015194	105.458	478.514	373.056	2.0824	4.065e-12	7.72187e-10
PGSC0003DMG400015219	7.51287	144.081	136.568	3.66211	7.53579e-14	2.2091e-11
PGSC0003DMG400015276	68.4756	161.535	93.0598	1.15928	0.00108938	0.018001
PGSC0003DMG400015290	10.7196	101.619	90.8997	2.65894	1.3987e-06	6.91918e-05
PGSC0003DMG400015298	25.2185	160.561	135.342	2.01357	0.00115201	0.0187623
PGSC0003DMG400015386	43.4879	155.59	112.102	1.64179	0.000225979	0.00497762
PGSC0003DMG400015439	7.13405	38.2061	31.0721	1.93092	0.000811262	0.0140609
PGSC0003DMG400015510	1.79276	26.4118	24.619	2.55323	0.000130663	0.00320516
PGSC0003DMG400015548	42.2775	274.035	231.758	2.51222	6.05437e-12	1.13198e-09
PGSC0003DMG400015591	482.87	1046.61	563.738	1.05099	0.00195688	0.0278574
PGSC0003DMG400015607	6.57024	49.7656	43.1954	2.23326	0.000220814	0.00489107
PGSC0003DMG400015615	3.96434	46.7077	42.7434	2.75222	3.11839e-06	0.000136617
PGSC0003DMG400015667	15.7834	82.3698	66.5865	1.9268	0.000650729	0.0117951
PGSC0003DMG400015734	2.62439	102.108	99.4833	4.0084	9.07521e-12	1.65762e-09
PGSC0003DMG400015801	37.4533	425.922	388.469	3.16135	1.57626e-13	4.20544e-11
PGSC0003DMG400016113	17.5576	147.553	129.995	2.59767	5.06208e-07	2.96057e-05
PGSC0003DMG400016114	62.6533	296.24	233.587	2.0888	8.35917e-09	8.202e-07
PGSC0003DMG400016125	27.4271	88.8787	61.4516	1.5148	0.000637564	0.0116453
PGSC0003DMG400016143	82.8265	210.02	127.193	1.2723	7.89313e-05	0.00210063
PGSC0003DMG400016169	9.66595	64.2435	54.5776	2.23343	5.14343e-05	0.00147501
PGSC0003DMG400016195	33.3225	156.929	123.606	1.87237	0.000416234	0.00824309
PGSC0003DMG400016207	783.073	1794.35	1011.27	1.10444	0.00410699	0.0484213
PGSC0003DMG400016247	666.676	2011.09	1344.41	1.5193	5.42105e-07	3.10175e-05
PGSC0003DMG400016387	362.825	784.888	422.063	1.04557	0.00243752	0.0327926
PGSC0003DMG400016441	32.6855	122.955	90.2693	1.63468	0.00131603	0.0207911
PGSC0003DMG400016515	584.31	1926.18	1341.87	1.59359	2.506e-05	0.000803036
PGSC0003DMG400016589	5407.14	14421.7	9014.56	1.33766	4.84663e-05	0.00140861
PGSC0003DMG400017097	1.73726	24.1468	22.4096	2.23286	0.00140066	0.0217235
PGSC0003DMG400017179	29.6726	80.4282	50.7555	1.30221	0.00203809	0.0286867
PGSC0003DMG400017331	7.00455	267.531	260.527	4.52879	4.75182e-21	5.42847e-18
PGSC0003DMG400017369	276.008	638.062	362.054	1.12126	0.00286346	0.0366825
PGSC0003DMG400017532	140.601	303.84	163.239	1.06152	0.00037004	0.00745892
PGSC0003DMG400017569	3716.36	10068.8	6352.41	1.39311	2.95164e-08	2.53937e-06
PGSC0003DMG400017587	68.4289	291.22	222.791	1.9132	1.68593e-06	8.10372e-05
PGSC0003DMG400017721	11.1909	57.1441	45.9532	1.90596	0.000729108	0.0128907
PGSC0003DMG400018011	4.90697	72.3078	67.4009	3.04538	1.62073e-07	1.14515e-05
PGSC0003DMG400018081	7.53137	44.3986	36.8672	2.00739	0.000668155	0.0120466
PGSC0003DMG400018129	35.6517	531.448	495.797	3.61952	1.86719e-22	2.77102e-19
PGSC0003DMG400018158	164.497	405.985	241.488	1.21629	0.00071157	0.0126374
PGSC0003DMG400018199	42.7118	168.107	125.395	1.76676	6.88695e-05	0.00188617
PGSC0003DMG400018375	186.483	619.161	432.678	1.60665	1.64094e-05	0.000561696
PGSC0003DMG400018377	411.695	1289.6	877.903	1.53905	1.71799e-05	0.000580638
PGSC0003DMG400018398	77.3011	281.272	203.971	1.65436	0.000285217	0.00601462
PGSC0003DMG400018400	27.2702	120.258	92.9873	1.77759	0.00101213	0.0169844
PGSC0003DMG400018544	4101.42	9219.91	5118.49	1.08395	0.00383047	0.0460529
PGSC0003DMG400018641	7566.35	16435.6	8869.27	1.07411	0.000157432	0.00369756
PGSC0003DMG400018878	93.4166	212.259	118.842	1.12522	0.000338273	0.00691246
PGSC0003DMG400018914	382.889	3836.59	3453.7	3.16493	1.37922e-24	3.63885e-21
PGSC0003DMG400019344	21.4021	102.678	81.2754	1.95716	6.90548e-05	0.00188906
PGSC0003DMG400019347	1.73726	39.7921	38.0548	2.91996	1.23427e-05	0.000443384
PGSC0003DMG400019350	205.776	536.834	331.058	1.25222	0.00308282	0.038937
PGSC0003DMG400019380	316.324	823.8	507.475	1.24179	0.00425459	0.0496247
PGSC0003DMG400019510	361.764	999.289	637.525	1.41223	1.77281e-07	1.22727e-05
PGSC0003DMG400019517	2528.89	14948.4	12419.5	1.99539	0.000856067	0.0147299
PGSC0003DMG400019601	9.41662	47.031	37.6144	1.77845	0.00345003	0.0424461
PGSC0003DMG400019622	242.566	548.426	305.86	1.12887	8.86966e-05	0.00232461
PGSC0003DMG400019674	1.75576	78.5307	76.775	3.95687	9.03483e-11	1.36645e-08
PGSC0003DMG400019746	0.434316	13.2408	12.8064	2.18919	0.00238337	0.0322652
PGSC0003DMG400019758	119.106	287.218	168.112	1.21457	3.49406e-05	0.00107053
PGSC0003DMG400019852	77.7901	190.586	112.796	1.21354	0.000444575	0.00871066
PGSC0003DMG400019872	354.074	934.475	580.401	1.27238	0.00224281	0.030923
PGSC0003DMG400019960	91.7163	226.23	134.514	1.23318	0.000156986	0.00369072
PGSC0003DMG400020128	101.392	581.268	479.876	2.39801	9.12228e-15	3.13925e-12
PGSC0003DMG400020252	86.7732	632.638	545.865	2.57744	3.00342e-09	3.34818e-07
PGSC0003DMG400020388	0	143.269	143.269	5.75613	4.80093e-21	5.42847e-18
PGSC0003DMG400020391	310.284	690.738	380.453	1.09739	0.000496988	0.00959429
PGSC0003DMG400020442	1797.95	7847.5	6049.55	1.99755	6.53688e-09	6.66172e-07
PGSC0003DMG400020443	185.447	387.079	201.633	1.00621	0.00167834	0.0249701
PGSC0003DMG400020498	10.3038	53.1724	42.8686	1.85675	0.00168432	0.025012
PGSC0003DMG400020514	175.585	684.566	508.981	1.65039	0.0017813	0.0260129
PGSC0003DMG400020622	865.165	1817.74	952.576	1.04432	3.88921e-06	0.000166696
PGSC0003DMG400020723	12.4198	185.473	173.053	3.54799	3.69111e-18	2.43459e-15
PGSC0003DMG400020725	1.77426	65.6899	63.9156	3.84762	1.33008e-10	1.96167e-08
PGSC0003DMG400020742	648.476	1619.54	971.064	1.25323	7.971e-05	0.0021124
PGSC0003DMG400020968	388.543	915.437	526.894	1.1781	0.000119001	0.00297128
PGSC0003DMG400020999	9881.76	121942	112060	2.86544	9.56563e-07	5.00299e-05
PGSC0003DMG400021030	29.7466	76.7611	47.0144	1.23425	0.00394883	0.0469055
PGSC0003DMG400021108	0	27.6489	27.6489	3.38369	1.57647e-06	7.63947e-05
PGSC0003DMG400021111	16.0239	117.867	101.843	2.56951	8.23315e-09	8.11188e-07
PGSC0003DMG400021161	3324.52	8699.29	5374.77	1.26684	0.00188928	0.0272215
PGSC0003DMG400021279	215.951	455.004	239.053	1.01816	0.00167983	0.0249765
PGSC0003DMG400021373	414.909	1099.66	684.747	1.3473	3.04755e-06	0.000134007
PGSC0003DMG400021394	39.9949	100.35	60.3549	1.21764	0.00228808	0.0314048
PGSC0003DMG400021437	218.992	685.764	466.773	1.54346	1.01483e-05	0.000372442
PGSC0003DMG400021517	2004.09	6019.41	4015.32	1.50464	2.58374e-06	0.000116859
PGSC0003DMG400021550	2094.75	8202.43	6107.68	1.6632	0.00148089	0.0226863
PGSC0003DMG400021567	25.7638	98.1035	72.3397	1.73613	5.82075e-05	0.00163955
PGSC0003DMG400021666	450.643	956.302	505.658	1.05347	1.65675e-05	0.000566037
PGSC0003DMG400021689	39.1818	108.477	69.2952	1.33614	0.0013376	0.0209923
PGSC0003DMG400021768	0.905631	34.4506	33.5449	2.91447	2.97711e-05	0.000933839
PGSC0003DMG400021787	8.96381	59.5672	50.6034	2.02949	0.00119509	0.0193703
PGSC0003DMG400021912	815.85	1941.51	1125.66	1.1546	0.00270519	0.0351782
PGSC0003DMG400022088	268.096	858.659	590.563	1.51769	0.000364977	0.00738822
PGSC0003DMG400022214	26.1056	219.93	193.825	2.79765	1.08865e-11	1.95834e-09
PGSC0003DMG400022391	22.1968	75.5239	53.3272	1.5806	0.000357837	0.00726226
PGSC0003DMG400022426	146.829	381.396	234.566	1.31513	1.31166e-05	0.000465552
PGSC0003DMG400022430	49.5957	706.15	656.554	3.35688	1.28878e-12	2.80752e-10
PGSC0003DMG400022433	110.087	311.644	201.557	1.42564	5.71595e-06	0.000231218
PGSC0003DMG400022595	59.1603	144.025	84.8648	1.17254	0.00394006	0.0468486
PGSC0003DMG400022669	0.452815	18.0497	17.5969	2.38995	0.00088981	0.0151676
PGSC0003DMG400022709	243.713	549.326	305.614	1.10673	0.000926152	0.015689
PGSC0003DMG400022725	46.5008	157.399	110.898	1.55024	0.000926344	0.015689
PGSC0003DMG400022732	0.452815	30.8974	30.4446	3.35127	9.45193e-07	4.97641e-05
PGSC0003DMG400022818	42.3885	203.383	160.995	2.06228	5.2347e-07	3.00964e-05
PGSC0003DMG400022848	2.20858	393.953	391.744	6.01697	1.51151e-30	1.19636e-26
PGSC0003DMG400022850	1.32145	44.938	43.6166	3.13646	3.62578e-06	0.000155686
PGSC0003DMG400022852	1308.6	2996.38	1687.78	1.14236	0.000120956	0.00301128
PGSC0003DMG400022866	23.4812	68.7036	45.2224	1.37726	0.0022829	0.0313519
PGSC0003DMG400022869	513.768	1913.04	1399.27	1.81574	4.85264e-10	6.50994e-08
PGSC0003DMG400022953	1423.75	3903.24	2479.49	1.40725	4.77749e-08	3.85855e-06
PGSC0003DMG400023033	87.9	202.825	114.925	1.14537	0.000318801	0.00664613
PGSC0003DMG400023162	17.3453	76.9006	59.5553	1.89272	4.94207e-05	0.00142761
PGSC0003DMG400023166	159.684	405.206	245.522	1.29714	9.50797e-07	4.99151e-05
PGSC0003DMG400023170	16.6705	206.092	189.422	3.1333	1.53857e-10	2.25515e-08
PGSC0003DMG400023208	28.3327	104.556	76.2237	1.70438	5.87698e-05	0.00164951
PGSC0003DMG400023341	356.171	1070.44	714.268	1.45599	0.00025362	0.00549342
PGSC0003DMG400023366	23.1394	323.508	300.369	3.55019	5.25209e-23	1.13374e-19
PGSC0003DMG400023608	148.549	428.73	280.18	1.41716	0.000170239	0.00394745
PGSC0003DMG400023673	493.518	1655.53	1162.01	1.59447	8.91218e-05	0.00233318
PGSC0003DMG400023764	34.2378	591.379	557.141	3.78425	1.84925e-22	2.77102e-19
PGSC0003DMG400023940	169.129	480.011	310.882	1.34589	0.00247417	0.0331186
PGSC0003DMG400024109	4.43566	37.9457	33.5101	2.30908	0.000188985	0.00430245
PGSC0003DMG400024185	322.288	813.865	491.578	1.27365	2.98272e-05	0.000934362
PGSC0003DMG400024216	3884.09	8105.14	4221.06	1.03179	1.4008e-05	0.000492041
PGSC0003DMG400024220	752.611	2413.62	1661.01	1.63963	3.00591e-13	7.43494e-11
PGSC0003DMG400024232	802.119	1844.62	1042.5	1.13271	0.000736454	0.0130016
PGSC0003DMG400024249	358.279	918.242	559.962	1.29908	9.82256e-06	0.000362169
PGSC0003DMG400024274	1787.61	4542.3	2754.69	1.27481	7.70209e-05	0.00206185
PGSC0003DMG400024320	65.49	234.827	169.337	1.62196	0.000529812	0.0101373
PGSC0003DMG400024474	1132.99	6516.13	5383.14	2.38303	6.85661e-13	1.59618e-10
PGSC0003DMG400024508	361.581	780.096	418.514	1.0532	0.000894794	0.0152307
PGSC0003DMG400024537	12.8542	75.296	62.4418	2.17355	2.05549e-05	0.000678826
PGSC0003DMG400024569	2.66139	25.2189	22.5575	2.15571	0.00129878	0.0205596
PGSC0003DMG400024622	225.358	605.24	379.882	1.33603	0.000135188	0.00327554
PGSC0003DMG400024668	17.8906	67.5107	49.6201	1.58103	0.00389015	0.0465026
PGSC0003DMG400024763	291.652	825.312	533.66	1.38891	0.00025517	0.0055132
PGSC0003DMG400024772	406.528	1028.93	622.401	1.28956	2.47508e-06	0.000112804
PGSC0003DMG400024782	9.34263	56.4651	47.1225	2.15104	6.65118e-05	0.00183429
PGSC0003DMG400024878	109.542	299.596	190.054	1.37073	3.22866e-05	0.000998235
PGSC0003DMG400025008	408.569	924.769	516.2	1.14402	2.60478e-06	0.000117587
PGSC0003DMG400025096	26.3549	140.947	114.592	1.99164	0.000276841	0.00587977
PGSC0003DMG400025158	197.072	1012.55	815.482	2.23952	2.09704e-12	4.40657e-10
PGSC0003DMG400025276	58.6713	196.233	137.561	1.50554	0.0023616	0.0320371
PGSC0003DMG400025331	321.281	948.101	626.819	1.46373	2.86162e-05	0.000901184
PGSC0003DMG400025388	4.00134	24.591	20.5896	1.91702	0.00244036	0.0328123
PGSC0003DMG400025455	175.235	573.662	398.426	1.6194	5.7918e-07	3.28225e-05
PGSC0003DMG400025478	4.36166	49.3215	44.9598	2.48798	0.000108058	0.00275306
PGSC0003DMG400025491	4.38016	29.0511	24.6709	1.93021	0.00293853	0.037353
PGSC0003DMG400025496	93.7029	372.715	279.013	1.89474	9.74167e-10	1.2304e-07
PGSC0003DMG400025615	84.3426	265.387	181.045	1.51949	0.00012436	0.00307916
PGSC0003DMG400025627	252.183	788.487	536.304	1.46834	0.00101801	0.0170576
PGSC0003DMG400025667	139.575	426.448	286.873	1.51485	1.00914e-05	0.00037093
PGSC0003DMG400025778	872.04	1954.33	1082.29	1.12809	6.50251e-06	0.000253951
PGSC0003DMG400025784	313.545	695.756	382.211	1.1121	1.70796e-05	0.00057855
PGSC0003DMG400025912	86.4032	430.525	344.122	2.16937	7.99397e-10	1.03725e-07
PGSC0003DMG400025924	174.321	553.681	379.36	1.54098	5.78456e-05	0.00163517
PGSC0003DMG400026022	3.16971	117.497	114.328	3.3734	4.82487e-07	2.8358e-05
PGSC0003DMG400026032	10.1003	60.8368	50.7365	2.09539	0.000195926	0.00442651
PGSC0003DMG400026106	494.135	1074.73	580.595	1.0482	0.00327338	0.0407584
PGSC0003DMG400026113	303.775	861.758	557.983	1.36222	0.0012632	0.0201864
PGSC0003DMG400026154	47.1933	146.906	99.7129	1.4183	0.00402186	0.0476508
PGSC0003DMG400026155	21.781	74.5217	52.7407	1.57763	0.000521219	0.0100051
PGSC0003DMG400026186	13.7968	79.5654	65.7687	2.21238	3.31398e-06	0.000143858
PGSC0003DMG400026222	5.41528	256.079	250.664	4.46038	1.13006e-15	4.62645e-13
PGSC0003DMG400026289	161.587	600.569	438.981	1.83126	1.48873e-12	3.15624e-10
PGSC0003DMG400026360	2227.16	5190.82	2963.65	1.17525	1.77599e-05	0.00059732
PGSC0003DMG400026411	74.2512	181.773	107.522	1.19646	0.0014822	0.0226917
PGSC0003DMG400026428	36.0217	288.198	252.176	2.0877	0.00157222	0.0237332
PGSC0003DMG400026461	52.9046	237.141	184.236	2.00621	8.9344e-08	6.73483e-06
PGSC0003DMG400026586	5920.38	16086.7	10166.3	1.33647	0.000389467	0.00780975
PGSC0003DMG400026617	188.729	580.14	391.411	1.51095	3.16317e-05	0.000983108
PGSC0003DMG400026882	672.268	4021.95	3349.68	2.43457	3.22991e-13	7.90662e-11
PGSC0003DMG400026899	434.368	14827.4	14393	3.75744	1.89542e-09	2.20278e-07
PGSC0003DMG400026916	13203.6	27745.5	14541.9	1.01779	0.00123772	0.0198848
PGSC0003DMG400026946	274.677	582.019	307.342	1.03129	0.000839742	0.014491
PGSC0003DMG400027049	166.031	679.876	513.845	1.88219	6.88063e-07	3.79955e-05
PGSC0003DMG400027369	62.3855	144.279	81.8931	1.12953	0.00167635	0.0249561
PGSC0003DMG400027475	140.721	295.599	154.878	1.02087	0.000729633	0.0128907
PGSC0003DMG400027491	34.1453	140.332	106.187	1.88701	6.76975e-07	3.74703e-05
PGSC0003DMG400027499	209.149	664.205	455.056	1.53945	6.08837e-05	0.00169681
PGSC0003DMG400027577	639.302	2694.7	2055.4	1.91371	7.92198e-07	4.28491e-05
PGSC0003DMG400027721	199.586	435.526	235.94	1.08392	8.34965e-05	0.00220304
PGSC0003DMG400027740	0.868632	33.353	32.4843	2.86728	4.26658e-05	0.00127114
PGSC0003DMG400027764	265.935	710.955	445.02	1.35543	5.11353e-06	0.000210435
PGSC0003DMG400028063	424.578	1016.7	592.121	1.16925	0.00176121	0.0258787
PGSC0003DMG400028152	4.01984	24.87	20.8502	1.87323	0.00377265	0.0455422
PGSC0003DMG400028172	34.0528	204.423	170.37	2.35874	6.29303e-09	6.47344e-07
PGSC0003DMG400028182	72.0418	344.392	272.351	1.97198	3.76713e-05	0.0011395
PGSC0003DMG400028331	758.854	1665.25	906.399	1.06035	0.00291377	0.0372005
PGSC0003DMG400028332	394.235	960.929	566.694	1.2031	0.000674364	0.0121401
PGSC0003DMG400028510	8.87131	71.8568	62.9855	2.5883	2.07307e-07	1.39844e-05
PGSC0003DMG400028578	36.4279	92.2481	55.8202	1.21883	0.00351946	0.0431536
PGSC0003DMG400028702	3.09571	24.1213	21.0256	1.97785	0.0031851	0.0399416
PGSC0003DMG400028755	1.35845	27.414	26.0556	2.47871	0.000405447	0.00808341
PGSC0003DMG400028773	2462.85	15659.8	13196.9	2.51307	1.16768e-13	3.22401e-11
PGSC0003DMG400028801	1539.99	3450.84	1910.85	1.1053	0.000473932	0.0092058
PGSC0003DMG400028966	0	19.4774	19.4774	2.88195	5.94413e-05	0.00166246
PGSC0003DMG400028967	5.23029	51.1492	45.9189	2.15504	0.00149269	0.0228083
PGSC0003DMG400028970	0.434316	19.5728	19.1384	2.46612	0.000598193	0.0111541
PGSC0003DMG400028972	2.66139	35.9923	33.3309	2.50063	0.00018052	0.00413351
PGSC0003DMG400029085	3090.2	9301.18	6210.98	1.53752	2.44772e-09	2.74156e-07
PGSC0003DMG400029094	5.32279	33.6065	28.2837	2.06281	0.00053568	0.0102331
PGSC0003DMG400029256	95.182	977.473	882.291	3.0599	1.08664e-13	3.07171e-11
PGSC0003DMG400029262	149.824	810.143	660.319	2.25205	3.51954e-09	3.81605e-07
PGSC0003DMG400029263	604.664	3230.25	2625.59	2.28601	3.16828e-12	6.29532e-10
PGSC0003DMG400029264	450.718	3133.03	2682.31	2.62197	7.23025e-14	2.14603e-11
PGSC0003DMG400029346	26.3461	139.679	113.333	2.13435	3.13888e-06	0.000137261
PGSC0003DMG400029347	150.675	399.262	248.587	1.26422	0.00375521	0.0453779
PGSC0003DMG400029348	50.7603	173.337	122.576	1.60967	0.000111509	0.00282279
PGSC0003DMG400029375	268.218	592.62	324.402	1.10967	6.8547e-06	0.000263374
PGSC0003DMG400029380	242.455	1362.11	1119.65	2.36941	2.52765e-14	7.89723e-12
PGSC0003DMG400029425	17.2158	80.1236	62.9078	1.94489	3.69662e-05	0.0011196
PGSC0003DMG400029440	27.2887	94.3479	67.0592	1.5307	0.00264359	0.0346159
PGSC0003DMG400029483	215.517	445.981	230.464	1.01587	6.61224e-05	0.00182567
PGSC0003DMG400029490	28.4622	91.9435	63.4813	1.52683	0.000383859	0.00771782
PGSC0003DMG400029497	21.8365	90.8459	69.0094	1.82045	7.95545e-05	0.00211064
PGSC0003DMG400029562	5.8311	38.1108	32.2797	2.00703	0.00136912	0.0213739
PGSC0003DMG400029570	9.77694	43.6685	33.8915	1.7724	0.00127537	0.0203031
PGSC0003DMG400029575	1851.01	22681.8	20830.8	3.38546	7.57752e-22	9.4699e-19
PGSC0003DMG400029576	385.361	1968.12	1582.76	2.00204	9.78636e-05	0.00253134
PGSC0003DMG400029628	134.391	300.975	166.584	1.08202	0.00352421	0.0431798
PGSC0003DMG400029676	9.92494	415.886	405.961	4.14139	3.35489e-12	6.52966e-10
PGSC0003DMG400029722	3.96434	33.3019	29.3375	2.2989	0.000186541	0.00425161
PGSC0003DMG400029745	1178.14	3601.98	2423.84	1.56226	4.49528e-10	6.0648e-08
PGSC0003DMG400029746	759.234	1875.65	1116.42	1.25183	1.10466e-05	0.000401072
PGSC0003DMG400029804	34.0343	144.146	110.112	1.86327	2.63182e-05	0.000837703
PGSC0003DMG400029834	208.31	916.106	707.795	2.01705	1.30024e-09	1.60803e-07
PGSC0003DMG400029916	0	12.1432	12.1432	2.20221	0.00229489	0.031462
PGSC0003DMG400029934	101.252	373.662	272.41	1.61161	0.00148907	0.0227695
PGSC0003DMG400029938	1439.46	3353.11	1913.65	1.14431	0.00103252	0.0172524
PGSC0003DMG400030061	123.894	258.757	134.864	1.01528	0.00071898	0.0127595
PGSC0003DMG400030121	94.2112	200.611	106.4	1.02384	0.00321024	0.040183
PGSC0003DMG400030177	152.458	403.192	250.734	1.28816	0.00114499	0.0186857
PGSC0003DMG400030405	1051.14	2539.94	1488.81	1.1682	0.00329182	0.0409023
PGSC0003DMG400030413	18.1214	92.2668	74.1453	2.0875	3.55141e-06	0.000152769
PGSC0003DMG400030548	4.88847	58.7998	53.9113	2.85365	5.60347e-07	3.19842e-05
PGSC0003DMG400030619	476.077	1660.65	1184.58	1.73113	8.7218e-10	1.11344e-07
PGSC0003DMG400030682	10618	22903.9	12285.9	1.05525	0.000684982	0.0122754
PGSC0003DMG400030706	45.2992	131.405	86.1062	1.42139	0.000180516	0.00413351
PGSC0003DMG400030731	34.192	792.829	758.637	3.73779	6.66131e-12	1.23573e-09
PGSC0003DMG400030771	4342.13	17298.2	12956.1	1.79149	4.08849e-05	0.00122577
PGSC0003DMG400030809	94.2941	273.633	179.339	1.37638	0.0017723	0.0259934
PGSC0003DMG400030810	148.362	739.294	590.933	1.94071	0.000263684	0.0056611
PGSC0003DMG400030843	1.33995	21.3935	20.0536	2.37714	0.000618572	0.0114215
PGSC0003DMG400030925	148.207	479	330.793	1.5015	0.00101633	0.0170429
PGSC0003DMG400030927	1375.23	3947.02	2571.79	1.35715	0.0024597	0.0330348
PGSC0003DMG400030971	32.2785	92.083	59.8045	1.3714	0.00107417	0.0177868
PGSC0003DMG400031013	116.601	392.613	276.012	1.48823	0.00392376	0.0467016
PGSC0003DMG400031074	20.9493	143.637	122.688	2.4456	1.57254e-07	1.11796e-05
PGSC0003DMG400031093	168.25	626.511	458.261	1.83256	2.31039e-12	4.68891e-10
PGSC0003DMG400031118	107.242	1957.69	1850.45	3.99251	8.08317e-39	1.91935e-34
PGSC0003DMG400031119	554.195	1541	986.809	1.39125	3.24077e-05	0.00099854
PGSC0003DMG400031197	1830.64	4111.99	2281.35	1.12851	1.41983e-05	0.000496524
PGSC0003DMG400031344	209.316	571.106	361.79	1.39862	9.41941e-08	7.01943e-06
PGSC0003DMG400031365	1719.55	5020.71	3301.16	1.48344	1.90846e-07	1.29846e-05
PGSC0003DMG400031548	4.39866	36.8992	32.5006	2.31433	0.000153364	0.00361632
PGSC0003DMG400031809	196.87	597.692	400.823	1.49262	4.25394e-05	0.00126897
PGSC0003DMG400031839	22.2523	75.1496	52.8973	1.55484	0.000720727	0.0127802
PGSC0003DMG400032133	1216.06	2885.33	1669.27	1.14734	0.00336416	0.0416486
PGSC0003DMG400032146	2973.02	6779.11	3806.09	1.10444	0.00298301	0.0378981
PGSC0003DMG400032147	818.309	4328.78	3510.47	2.2491	2.10727e-10	3.03256e-08
PGSC0003DMG400032162	131.526	330.252	198.725	1.26704	2.53618e-05	0.000811611
PGSC0003DMG400032243	211.732	1724.86	1513.13	2.36046	7.48266e-05	0.00201675
PGSC0003DMG400032247	6.22842	57.4674	51.239	2.53051	1.28002e-05	0.000457053
PGSC0003DMG400032257	685.794	1994.75	1308.96	1.41575	0.000328913	0.00677366
PGSC0003DMG400032276	11.5882	47.2914	35.7032	1.68943	0.00170915	0.0253331
PGSC0003DMG400032529	0.452815	15.5755	15.1226	2.34978	0.00106726	0.017697
PGSC0003DMG400033073	315.907	1284.89	968.981	1.68909	0.00164109	0.0245542
PGSC0003DMG400034939	151.754	333.551	181.797	1.06467	0.00231536	0.0315864
PGSC0003DMG400035647	39.4681	99.9498	60.4817	1.23052	0.00184639	0.0267169
PGSC0003DMG400036797	15.9869	111.972	95.9853	2.46943	1.21809e-07	8.927e-06
PGSC0003DMG400037874	0	28.7278	28.7278	3.2169	6.25186e-06	0.000247417
PGSC0003DMG400038129	2.26408	40.306	38.0419	2.66997	7.90056e-05	0.00210063
PGSC0003DMG400039021	117.739	276.896	159.156	1.17639	0.000111796	0.00282705
PGSC0003DMG400039276	0.434316	16.8126	16.3783	2.38853	0.000884536	0.0150994
PGSC0003DMG400040222	0.905631	16.0894	15.1837	2.11379	0.00316179	0.0397575
PGSC0003DMG400042320	5.7016	33.7205	28.0189	1.87705	0.00299937	0.0380652
PGSC0003DMG400043512	17.1515	119.174	102.022	1.96387	0.00279144	0.0359256
PGSC0003DMG400043592	10.1558	45.0265	34.8707	1.77349	0.00114125	0.0186504
PGSC0003DMG400045121	4.79597	45.8194	41.0235	2.265	0.000541989	0.0103204
PGSC0003DMG401000506	4.03834	66.534	62.4956	3.16703	4.73899e-08	3.84052e-06
PGSC0003DMG401000554	268.172	557.319	289.147	1.019	0.000101199	0.00260343
PGSC0003DMG401005729	79.278	195.986	116.708	1.23139	0.000251135	0.00545582
PGSC0003DMG401008204	105.411	376.743	271.332	1.70445	4.87912e-06	0.000202898
PGSC0003DMG401008483	12.9097	75.0169	62.1073	2.11712	7.81547e-05	0.00208579
PGSC0003DMG401008663	0	12.378	12.378	2.1981	0.00233484	0.031753
PGSC0003DMG401011556	60.2976	160.622	100.324	1.26642	0.00419287	0.0491632
PGSC0003DMG401012679	942.85	2612.75	1669.9	1.4	5.75297e-06	0.00023232
PGSC0003DMG401012862	372.364	1449.96	1077.6	1.90224	1.52132e-14	5.01719e-12
PGSC0003DMG401013333	5718.5	13353.7	7635.16	1.18086	8.51148e-06	0.000319281
PGSC0003DMG401014734	19.8032	121.871	102.068	2.14175	0.00011693	0.002935
PGSC0003DMG401015433	74.3614	253.783	179.422	1.5982	0.000186573	0.00425161
PGSC0003DMG401016112	91.1895	507.811	416.621	2.28517	3.42121e-09	3.74362e-07
PGSC0003DMG401018597	127.625	422	294.374	1.49784	0.00216019	0.0300138
PGSC0003DMG401018708	483.497	1193.52	710.027	1.25364	6.51329e-06	0.000253954
PGSC0003DMG401022411	187.176	512.008	324.832	1.38963	2.34791e-06	0.000108255
PGSC0003DMG401023603	29.3863	142.514	113.128	2.00492	1.80565e-05	0.000604349
PGSC0003DMG401024581	618.819	1787.46	1168.64	1.48027	8.1309e-09	8.04451e-07
PGSC0003DMG401024899	605.564	1495.2	889.632	1.19062	0.00344931	0.0424461
PGSC0003DMG401024975	61.9045	399.59	337.686	2.37553	2.83078e-07	1.82159e-05
PGSC0003DMG401029354	352.694	2075.33	1722.64	2.18638	1.68469e-05	0.000573929
PGSC0003DMG401029906	165.644	374.264	208.62	1.13102	5.06286e-05	0.00145794
PGSC0003DMG401032203	1368.1	4396.26	3028.15	1.54956	7.67434e-05	0.00205674
PGSC0003DMG402000458	868.801	1947.88	1079.07	1.08527	0.0029226	0.0372508
PGSC0003DMG402000764	2.69839	24.0771	21.3787	2.07621	0.00212612	0.0296794
PGSC0003DMG402006188	427.729	1134.02	706.286	1.28586	0.00150244	0.0229277
PGSC0003DMG402008784	134.548	356.454	221.906	1.34133	7.71532e-06	0.000294061
PGSC0003DMG402010822	0	19.1984	19.1984	2.71067	0.000171123	0.00396034
PGSC0003DMG402011117	2.17158	32.9019	30.7304	2.3422	0.000767531	0.0134601
PGSC0003DMG402011367	39.0153	142.128	103.112	1.73615	2.10867e-06	9.8177e-05
PGSC0003DMG402012862	412.653	1251.08	838.431	1.51754	2.0754e-06	9.68179e-05
PGSC0003DMG402014734	48.1174	321.664	273.546	2.5092	3.87473e-10	5.31823e-08
PGSC0003DMG402015879	10.6271	82.1537	71.5266	2.55116	1.73401e-07	1.21045e-05
PGSC0003DMG402015926	176.659	444.159	267.5	1.26445	4.82203e-05	0.00140317
PGSC0003DMG402018708	743.615	1862.31	1118.7	1.22368	0.00142236	0.0219597
PGSC0003DMG402019255	93.8702	1055.15	961.281	3.16278	5.84891e-14	1.80367e-11
PGSC0003DMG402019343	85.5072	390.867	305.36	1.94447	2.18848e-05	0.000713811
PGSC0003DMG402023061	37.537	170.481	132.944	1.94209	1.85618e-05	0.000617298
PGSC0003DMG402024143	41.5198	286.766	245.246	2.05719	0.00114425	0.0186857
PGSC0003DMG402026624	0.905631	15.8801	14.9744	2.14146	0.00272305	0.0353219
PGSC0003DMG402027258	13.8338	58.5974	44.7636	1.71322	0.00190784	0.0273447
PGSC0003DMG402029257	41.5568	318.173	276.617	2.65304	5.08082e-10	6.7399e-08
PGSC0003DMG402029906	72.0884	187.503	115.415	1.2975	0.000133547	0.00325239
PGSC0003DMG402031505	7.56836	41.1245	33.5561	1.97896	0.000428557	0.00844488
PGSC0003DMG402032203	1533.6	4258.71	2725.1	1.41113	1.23288e-06	6.22979e-05
PGSC0003DMG403007403	117.286	247.998	130.711	1.01992	0.00236123	0.0320371
PGSC0003DMG403025826	60.7592	173.183	112.424	1.41804	4.16968e-05	0.00124696

## Sheet: S3.3
S2.1 Table: Gene ID, LogFC, and P-value and false discovery rate (FDR) of up-regulated genes in comparison between SII and SIII
gene ID	Mean_Control	Mean_Case	Mean_Change	LogFC	Pvalue	FDR
ENSRNA049455690	19.187	61.6173	42.4303	1.21361	0.000605143	0.0281621
PGSC0003DMG400000505	50.4876	142.127	91.6393	1.24992	2.0191e-05	0.00232586
PGSC0003DMG400001313	340.246	796.401	456.155	1.14788	3.13158e-09	1.5504e-06
PGSC0003DMG400001969	10.6632	105.697	95.0334	1.70554	1.59643e-05	0.00190499
PGSC0003DMG400002710	203.341	457.544	254.203	1.02552	8.10238e-05	0.0067094
PGSC0003DMG400002728	282.52	761.004	478.485	1.22906	7.83983e-06	0.00107944
PGSC0003DMG400003709	2.92078	42.6454	39.7246	1.52425	0.000115605	0.00879969
PGSC0003DMG400003866	1492.04	4730.16	3238.13	1.51734	1.6402e-11	1.36306e-08
PGSC0003DMG400003906	15.5444	203.662	188.117	2.16583	2.16956e-08	8.27597e-06
PGSC0003DMG400004115	868.302	1924.25	1055.94	1.10781	2.69503e-14	4.1807e-11
PGSC0003DMG400004593	200.368	552.558	352.19	1.17472	0.000194173	0.0125855
PGSC0003DMG400005206	91.2127	272.375	181.162	1.37598	1.85775e-07	5.3368e-05
PGSC0003DMG400006160	2545.55	5381.19	2835.64	1.01832	3.09267e-08	1.07408e-05
PGSC0003DMG400006348	135.302	391.782	256.48	1.27837	1.4247e-05	0.00174481
PGSC0003DMG400006462	1313.79	3257.82	1944.03	1.18053	6.34345e-07	0.000137949
PGSC0003DMG400007223	90.3716	201.91	111.539	1.02911	4.04476e-05	0.00395452
PGSC0003DMG400007684	35.9501	153.286	117.336	1.34214	0.000400924	0.0210059
PGSC0003DMG400008063	250.167	850.766	600.6	1.45086	1.76305e-06	0.000308454
PGSC0003DMG400008291	23.439	81.4657	58.0267	1.35216	7.10336e-05	0.00601048
PGSC0003DMG400008441	1233.03	2841.63	1608.6	1.01572	0.000428715	0.0219974
PGSC0003DMG400008978	119.069	561.809	442.74	1.99877	3.35004e-16	7.7952e-13
PGSC0003DMG400009268	18705.5	46367.4	27661.9	1.04581	0.00101364	0.0408775
PGSC0003DMG400009464	15.955	73.8933	57.9384	1.47463	7.30836e-05	0.00616153
PGSC0003DMG400010128	4122.52	110648	106526	1.349	0.000404807	0.0211063
PGSC0003DMG400010139	46.2226	218.648	172.426	1.29432	0.00092936	0.0384791
PGSC0003DMG400010146	10452.1	81682.9	71230.9	1.286	0.0011538	0.0444501
PGSC0003DMG400010198	619.527	1735.8	1116.28	1.40699	2.58344e-15	4.62415e-12
PGSC0003DMG400010240	2.4108	37.6243	35.2135	1.83732	3.55417e-06	0.000566452
PGSC0003DMG400010470	331.551	1042.95	711.395	1.31631	3.7605e-05	0.00372353
PGSC0003DMG400010557	1487.72	3658.53	2170.81	1.20985	1.38312e-09	7.66283e-07
PGSC0003DMG400010562	1.92069	21.6817	19.761	1.34325	0.000659773	0.0296949
PGSC0003DMG400010826	15.8755	56.9938	41.1183	1.23549	0.000866388	0.0365217
PGSC0003DMG400011499	859.303	2106.78	1247.48	1.14837	4.61121e-06	0.000692247
PGSC0003DMG400011627	65.1511	277.553	212.402	1.34468	0.000385537	0.0203888
PGSC0003DMG400011631	17.3259	99.9573	82.6314	1.44121	0.000228279	0.0139561
PGSC0003DMG400012170	40.7916	239.136	198.344	1.73925	2.21104e-06	0.000372817
PGSC0003DMG400012436	160.179	366.195	206.016	1.04987	4.23997e-05	0.00407453
PGSC0003DMG400012768	122.354	333.672	211.318	1.22771	1.49284e-05	0.00180922
PGSC0003DMG400012844	26.3796	87.2047	60.8251	1.32777	6.34619e-05	0.00548329
PGSC0003DMG400013403	21.9357	134.394	112.458	1.36815	0.000544674	0.0260247
PGSC0003DMG400013434	1824.36	4280.12	2455.76	1.07318	5.08798e-05	0.00467953
PGSC0003DMG400013657	21.7966	105.936	84.1396	1.39504	0.000289592	0.0164354
PGSC0003DMG400013659	97.3593	264.484	167.125	1.08982	0.00137739	0.0496488
PGSC0003DMG400014296	521.143	1337.24	816.101	1.21725	5.38736e-07	0.000119389
PGSC0003DMG400014457	96.5909	225.506	128.915	1.00551	0.000938714	0.0387286
PGSC0003DMG400015035	333.671	973.28	639.609	1.22175	0.000150631	0.0107485
PGSC0003DMG400015219	15.3655	136.307	120.941	2.31044	2.01973e-11	1.62059e-08
PGSC0003DMG400015386	50.5472	147.386	96.8389	1.15079	0.000833842	0.0354711
PGSC0003DMG400015420	60.952	144.517	83.5652	1.03382	0.000488417	0.0240179
PGSC0003DMG400015667	20.7965	77.5601	56.7636	1.28944	0.00047746	0.0235881
PGSC0003DMG400016195	64.8729	148.264	83.391	1.00545	0.000467319	0.0232849
PGSC0003DMG400016515	773.003	1818.86	1045.86	1.17507	3.873e-12	3.60483e-09
PGSC0003DMG400017298	30.2806	85.7706	55.49	1.13267	0.000911189	0.0378615
PGSC0003DMG400017376	3146.57	6814.79	3668.22	1.00689	1.78197e-05	0.00210481
PGSC0003DMG400017509	102.207	287.677	185.47	1.1195	0.00108815	0.0427707
PGSC0003DMG400017536	82.5895	196.649	114.059	1.08635	4.82079e-05	0.00446912
PGSC0003DMG400017587	68.8136	275.563	206.749	1.64935	4.17313e-08	1.42194e-05
PGSC0003DMG400017588	3.86125	40.1743	36.313	1.42758	0.000314736	0.0173897
PGSC0003DMG400018375	226.819	586.436	359.617	1.1059	0.00040172	0.0210059
PGSC0003DMG400018377	480.443	1220.46	740.019	1.19531	1.59962e-06	0.00028632
PGSC0003DMG400018378	24.4788	123.392	98.9136	1.43286	0.000192463	0.0125095
PGSC0003DMG400018398	94.2329	266.157	171.924	1.25183	1.92725e-05	0.00224225
PGSC0003DMG400018400	25.5982	113.987	88.3888	1.41057	0.000170918	0.0115278
PGSC0003DMG400018485	29.711	93.342	63.631	1.17705	0.000982134	0.0398836
PGSC0003DMG400018700	230.681	539.016	308.335	1.09318	9.22534e-06	0.00124083
PGSC0003DMG400019195	41.7451	147.306	105.561	1.28314	0.000366085	0.019493
PGSC0003DMG400019342	18.2465	65.842	47.5955	1.33693	0.000152896	0.0107485
PGSC0003DMG400019344	16.9153	97.1683	80.2529	1.68255	5.65562e-06	0.000822503
PGSC0003DMG400019380	299.547	779.737	480.19	1.16084	6.08129e-05	0.00533983
PGSC0003DMG400019674	14.8953	74.3707	59.4754	1.52015	4.81885e-05	0.00446912
PGSC0003DMG400020169	94.5708	280.425	185.854	1.22195	0.000197955	0.0127126
PGSC0003DMG400020723	33.089	174.888	141.799	1.4471	0.000182826	0.0120515
PGSC0003DMG400020999	13577.7	115793	102216	1.43097	0.000311545	0.0172604
PGSC0003DMG400021301	150.099	435.704	285.606	1.30605	4.08203e-06	0.000629038
PGSC0003DMG400021398	22.3196	193.219	170.899	1.67481	2.12891e-05	0.00240474
PGSC0003DMG400021437	215.588	649.249	433.661	1.25472	0.000104548	0.00817414
PGSC0003DMG400021787	5.80181	56.5151	50.7133	1.61781	4.45154e-05	0.00417673
PGSC0003DMG400022670	265.949	864.789	598.84	1.44753	2.91538e-07	7.61789e-05
PGSC0003DMG400022869	768.408	1808.42	1040.01	1.1097	3.54899e-06	0.000566452
PGSC0003DMG400023163	71.1648	175.206	104.041	1.09517	0.000142222	0.0103096
PGSC0003DMG400023170	55.9981	194.418	138.419	1.4668	1.69105e-06	0.000299722
PGSC0003DMG400023341	363.566	1012.1	648.533	1.33858	6.46137e-09	3.00699e-06
PGSC0003DMG400024060	321.211	1154.22	833.011	1.62585	2.23678e-10	1.5772e-07
PGSC0003DMG400024594	104.505	242.644	138.138	1.07045	3.28563e-05	0.00338289
PGSC0003DMG400024784	296.124	742.03	445.907	1.05845	0.000864773	0.0365198
PGSC0003DMG400025096	33.3207	133.596	100.275	1.35238	0.000256597	0.0150777
PGSC0003DMG400025193	4.84147	52.5298	47.6884	1.81613	3.85516e-06	0.000602052
PGSC0003DMG400025194	49.3682	280.345	230.977	1.99961	2.49993e-10	1.71091e-07
PGSC0003DMG400025455	249.172	541.642	292.47	1.04085	2.658e-07	7.19176e-05
PGSC0003DMG400026224	173.776	427.576	253.8	1.11941	4.49959e-05	0.00420486
PGSC0003DMG400026461	81.6956	224.229	142.533	1.1239	0.000727282	0.0318104
PGSC0003DMG400027475	125.043	279.151	154.107	1.03686	1.94047e-05	0.00224641
PGSC0003DMG400028172	42.6657	193.38	150.714	1.75996	1.46518e-08	6.43267e-06
PGSC0003DMG400028182	51.0901	325.861	274.77	2.13425	1.35721e-11	1.21465e-08
PGSC0003DMG400029746	790.394	1771.04	980.644	1.02753	5.59729e-05	0.00510758
PGSC0003DMG400029811	757.518	1818.06	1060.54	1.16434	4.30297e-08	1.43037e-05
PGSC0003DMG400030089	136.627	447.497	310.87	1.23511	0.000499154	0.0243497
PGSC0003DMG400030340	20.2268	133.834	113.607	1.28362	0.00122229	0.0458733
PGSC0003DMG400030427	38.4137	191.305	152.892	1.33668	0.000623727	0.0287647
PGSC0003DMG400030771	6840.62	16380.6	9539.98	1.07001	0.000163463	0.0113203
PGSC0003DMG400030810	252.815	698.434	445.619	1.34169	1.08884e-09	6.40169e-07
PGSC0003DMG400032247	7.7225	54.4428	46.7203	1.56647	6.36249e-05	0.00548329
PGSC0003DMG400041029	250.359	688.628	438.269	1.19367	9.64279e-05	0.0077909
PGSC0003DMG401010883	11.5837	51.8924	40.3086	1.3776	0.000279038	0.0159141
PGSC0003DMG401019343	64.7207	229.252	164.531	1.49126	1.12035e-06	0.000226199
PGSC0003DMG401023603	37.7515	134.951	97.1998	1.23808	0.000840255	0.0356745
PGSC0003DMG402006188	431.638	1072.76	641.119	1.16712	2.85544e-06	0.00046791
PGSC0003DMG402010822	0	18.0151	18.0151	1.17581	0.00131704	0.048186
PGSC0003DMG402011117	0	31.1671	31.1671	1.76231	6.46671e-06	0.000921082
PGSC0003DMG402019343	63.5615	368.509	304.947	2.25846	5.46103e-20	2.11788e-16

## Sheet: S4.1
S4.1 Table: Detailed information regarding comparing gene expression profile using KEGG mapper reconstruction comparing SI vs SII
KEGG Mapper Reconstruction Result
Pathway (46)
Metabolism
Global and overview maps
01100 Metabolic pathways (14)
K00430
PGSC0003DMG400015801|PGSC0003DMT400040868
K00688
PGSC0003DMG400031765|PGSC0003DMT400081271, PGSC0003DMG400031765|PGSC0003DMT400081273
K00695
PGSC0003DMG400002895|PGSC0003DMT400007506, PGSC0003DMG400002895|PGSC0003DMT400007505
K00873
PGSC0003DMG400024220|PGSC0003DMT400062238
K01723
PGSC0003DMG400001149|PGSC0003DMT400002934
K03661
PGSC0003DMG400007564|PGSC0003DMT400019560
K05278
PGSC0003DMG400014093|PGSC0003DMT400036565
K05282
PGSC0003DMG400024249|PGSC0003DMT400062314
K06001
PGSC0003DMG400029380|PGSC0003DMT400075555, PGSC0003DMG400029380|PGSC0003DMT400075554
K08908
PGSC0003DMG400014386|PGSC0003DMT400037285
K08912
PGSC0003DMG400008301|PGSC0003DMT400021392, PGSC0003DMG400013460|PGSC0003DMT400035006, PGSC0003DMG400013460|PGSC0003DMT400035005, PGSC0003DMG400013411|PGSC0003DMT400034892
K08916
PGSC0003DMG400026500|PGSC0003DMT400068129
K10960
PGSC0003DMG400019510|PGSC0003DMT400050234
K13065
PGSC0003DMG400007800|PGSC0003DMT400020175
01110 Biosynthesis of secondary metabolites (11)
K00430
PGSC0003DMG400015801|PGSC0003DMT400040868
K00688
PGSC0003DMG400031765|PGSC0003DMT400081271, PGSC0003DMG400031765|PGSC0003DMT400081273
K00695
PGSC0003DMG400002895|PGSC0003DMT400007506, PGSC0003DMG400002895|PGSC0003DMT400007505
K00873
PGSC0003DMG400024220|PGSC0003DMT400062238
K01723
PGSC0003DMG400001149|PGSC0003DMT400002934
K05278
PGSC0003DMG400014093|PGSC0003DMT400036565
K05282
PGSC0003DMG400024249|PGSC0003DMT400062314
K06001
PGSC0003DMG400029380|PGSC0003DMT400075555, PGSC0003DMG400029380|PGSC0003DMT400075554
K10528
PGSC0003DMG400001078|PGSC0003DMT400002779
K10960
PGSC0003DMG400019510|PGSC0003DMT400050234
K13065
PGSC0003DMG400007800|PGSC0003DMT400020175
01120 Microbial metabolism in diverse environments (1)
K00873
PGSC0003DMG400024220|PGSC0003DMT400062238
01130 Biosynthesis of antibiotics (2)
K00873
PGSC0003DMG400024220|PGSC0003DMT400062238
K06001
PGSC0003DMG400029380|PGSC0003DMT400075555, PGSC0003DMG400029380|PGSC0003DMT400075554
01200 Carbon metabolism (1)
K00873
PGSC0003DMG400024220|PGSC0003DMT400062238
01230 Biosynthesis of amino acids (2)
K00873
PGSC0003DMG400024220|PGSC0003DMT400062238
K06001
PGSC0003DMG400029380|PGSC0003DMT400075555, PGSC0003DMG400029380|PGSC0003DMT400075554
Carbohydrate metabolism
00010 Glycolysis / Gluconeogenesis (1)
K00873
PGSC0003DMG400024220|PGSC0003DMT400062238
00500 Starch and sucrose metabolism (2)
K00688
PGSC0003DMG400031765|PGSC0003DMT400081271, PGSC0003DMG400031765|PGSC0003DMT400081273
K00695
PGSC0003DMG400002895|PGSC0003DMT400007506, PGSC0003DMG400002895|PGSC0003DMT400007505
00620 Pyruvate metabolism (1)
K00873
PGSC0003DMG400024220|PGSC0003DMT400062238
Energy metabolism
00190 Oxidative phosphorylation (1)
K03661
PGSC0003DMG400007564|PGSC0003DMT400019560
00196 Photosynthesis - antenna proteins (3)
K08908
PGSC0003DMG400014386|PGSC0003DMT400037285
K08912
PGSC0003DMG400008301|PGSC0003DMT400021392, PGSC0003DMG400013460|PGSC0003DMT400035006, PGSC0003DMG400013460|PGSC0003DMT400035005, PGSC0003DMG400013411|PGSC0003DMT400034892
K08916
PGSC0003DMG400026500|PGSC0003DMT400068129
Lipid metabolism
00592 alpha-Linolenic acid metabolism (2)
K01723
PGSC0003DMG400001149|PGSC0003DMT400002934
K10528
PGSC0003DMG400001078|PGSC0003DMT400002779
Nucleotide metabolism
00230 Purine metabolism (1)
K00873
PGSC0003DMG400024220|PGSC0003DMT400062238
Amino acid metabolism
00260 Glycine, serine and threonine metabolism (1)
K06001
PGSC0003DMG400029380|PGSC0003DMT400075555, PGSC0003DMG400029380|PGSC0003DMT400075554
00400 Phenylalanine, tyrosine and tryptophan biosynthesis (1)
K06001
PGSC0003DMG400029380|PGSC0003DMT400075555, PGSC0003DMG400029380|PGSC0003DMT400075554
Metabolism of cofactors and vitamins
00860 Porphyrin and chlorophyll metabolism (1)
K10960
PGSC0003DMG400019510|PGSC0003DMT400050234
Metabolism of terpenoids and polyketides
00900 Terpenoid backbone biosynthesis (1)
K10960
PGSC0003DMG400019510|PGSC0003DMT400050234
00904 Diterpenoid biosynthesis (1)
K05282
PGSC0003DMG400024249|PGSC0003DMT400062314
Biosynthesis of other secondary metabolites
00940 Phenylpropanoid biosynthesis (2)
K00430
PGSC0003DMG400015801|PGSC0003DMT400040868
K13065
PGSC0003DMG400007800|PGSC0003DMT400020175
00945 Stilbenoid, diarylheptanoid and gingerol biosynthesis (1)
K13065
PGSC0003DMG400007800|PGSC0003DMT400020175
00941 Flavonoid biosynthesis (2)
K05278
PGSC0003DMG400014093|PGSC0003DMT400036565
K13065
PGSC0003DMG400007800|PGSC0003DMT400020175
00944 Flavone and flavonol biosynthesis (1)
K22794
PGSC0003DMG400008201|PGSC0003DMT400021173
Genetic Information Processing
Transcription
03040 Spliceosome (1)
K12828
PGSC0003DMG400019022|PGSC0003DMT400048954
Environmental Information Processing
Signal transduction
04072 Phospholipase D signaling pathway (1)
K07937
PGSC0003DMG401024957|PGSC0003DMT400064244, PGSC0003DMG401024957|PGSC0003DMT400064249, PGSC0003DMG401024957|PGSC0003DMT400064245, PGSC0003DMG401024957|PGSC0003DMT400064247, PGSC0003DMG401024957|PGSC0003DMT400064241, PGSC0003DMG401024957|PGSC0003DMT400064242, PGSC0003DMG401024957|PGSC0003DMT400064248, PGSC0003DMG401024957|PGSC0003DMT400064243, PGSC0003DMG401024957|PGSC0003DMT400064246, PGSC0003DMG4…
Cellular Processes
Transport and catabolism
04144 Endocytosis (1)
K07937
PGSC0003DMG401024957|PGSC0003DMT400064244, PGSC0003DMG401024957|PGSC0003DMT400064249, PGSC0003DMG401024957|PGSC0003DMT400064245, PGSC0003DMG401024957|PGSC0003DMT400064247, PGSC0003DMG401024957|PGSC0003DMT400064241, PGSC0003DMG401024957|PGSC0003DMT400064242, PGSC0003DMG401024957|PGSC0003DMT400064248, PGSC0003DMG401024957|PGSC0003DMT400064243, PGSC0003DMG401024957|PGSC0003DMT400064246, PGSC0003DMG4…
04145 Phagosome (1)
K03661
PGSC0003DMG400007564|PGSC0003DMT400019560
04142 Lysosome (1)
K03661
PGSC0003DMG400007564|PGSC0003DMT400019560
Cell growth and death
04217 Necroptosis (1)
K00688
PGSC0003DMG400031765|PGSC0003DMT400081271, PGSC0003DMG400031765|PGSC0003DMT400081273
Cellular community - prokaryotes
02026 Biofilm formation - Escherichia coli (1)
K00688
PGSC0003DMG400031765|PGSC0003DMT400081271, PGSC0003DMG400031765|PGSC0003DMT400081273
Organismal Systems
Endocrine system
04910 Insulin signaling pathway (1)
K00688
PGSC0003DMG400031765|PGSC0003DMT400081271, PGSC0003DMG400031765|PGSC0003DMT400081273
04922 Glucagon signaling pathway (2)
K00688
PGSC0003DMG400031765|PGSC0003DMT400081271, PGSC0003DMG400031765|PGSC0003DMT400081273
K00873
PGSC0003DMG400024220|PGSC0003DMT400062238
Nervous system
04721 Synaptic vesicle cycle (1)
K03661
PGSC0003DMG400007564|PGSC0003DMT400019560
Environmental adaptation
04626 Plant-pathogen interaction (1)
K13448
PGSC0003DMG402025892|PGSC0003DMT400066610
Human Diseases
Cancer: overview
05203 Viral carcinogenesis (1)
K00873
PGSC0003DMG400024220|PGSC0003DMT400062238
05230 Central carbon metabolism in cancer (1)
K00873
PGSC0003DMG400024220|PGSC0003DMT400062238
Immune disease
05323 Rheumatoid arthritis (1)
K03661
PGSC0003DMG400007564|PGSC0003DMT400019560
Endocrine and metabolic disease
04930 Type II diabetes mellitus (1)
K00873
PGSC0003DMG400024220|PGSC0003DMT400062238
04931 Insulin resistance (1)
K00688
PGSC0003DMG400031765|PGSC0003DMT400081271, PGSC0003DMG400031765|PGSC0003DMT400081273
Infectious disease: bacterial
05110 Vibrio cholerae infection (2)
K03661
PGSC0003DMG400007564|PGSC0003DMT400019560
K07937
PGSC0003DMG401024957|PGSC0003DMT400064244, PGSC0003DMG401024957|PGSC0003DMT400064249, PGSC0003DMG401024957|PGSC0003DMT400064245, PGSC0003DMG401024957|PGSC0003DMT400064247, PGSC0003DMG401024957|PGSC0003DMT400064241, PGSC0003DMG401024957|PGSC0003DMT400064242, PGSC0003DMG401024957|PGSC0003DMT400064248, PGSC0003DMG401024957|PGSC0003DMT400064243, PGSC0003DMG401024957|PGSC0003DMT400064246, PGSC0003DMG4…
05120 Epithelial cell signaling in Helicobacter pylori infection (1)
K03661
PGSC0003DMG400007564|PGSC0003DMT400019560
05130 Pathogenic Escherichia coli infection (1)
K07937
PGSC0003DMG401024957|PGSC0003DMT400064244, PGSC0003DMG401024957|PGSC0003DMT400064249, PGSC0003DMG401024957|PGSC0003DMT400064245, PGSC0003DMG401024957|PGSC0003DMT400064247, PGSC0003DMG401024957|PGSC0003DMT400064241, PGSC0003DMG401024957|PGSC0003DMT400064242, PGSC0003DMG401024957|PGSC0003DMT400064248, PGSC0003DMG401024957|PGSC0003DMT400064243, PGSC0003DMG401024957|PGSC0003DMT400064246, PGSC0003DMG4…
05132 Salmonella infection (1)
K07937
PGSC0003DMG401024957|PGSC0003DMT400064244, PGSC0003DMG401024957|PGSC0003DMT400064249, PGSC0003DMG401024957|PGSC0003DMT400064245, PGSC0003DMG401024957|PGSC0003DMT400064247, PGSC0003DMG401024957|PGSC0003DMT400064241, PGSC0003DMG401024957|PGSC0003DMT400064242, PGSC0003DMG401024957|PGSC0003DMT400064248, PGSC0003DMG401024957|PGSC0003DMT400064243, PGSC0003DMG401024957|PGSC0003DMT400064246, PGSC0003DMG4…
05131 Shigellosis (1)
K07937
PGSC0003DMG401024957|PGSC0003DMT400064244, PGSC0003DMG401024957|PGSC0003DMT400064249, PGSC0003DMG401024957|PGSC0003DMT400064245, PGSC0003DMG401024957|PGSC0003DMT400064247, PGSC0003DMG401024957|PGSC0003DMT400064241, PGSC0003DMG401024957|PGSC0003DMT400064242, PGSC0003DMG401024957|PGSC0003DMT400064248, PGSC0003DMG401024957|PGSC0003DMT400064243, PGSC0003DMG401024957|PGSC0003DMT400064246, PGSC0003DMG4…
05134 Legionellosis (1)
K07937
PGSC0003DMG401024957|PGSC0003DMT400064244, PGSC0003DMG401024957|PGSC0003DMT400064249, PGSC0003DMG401024957|PGSC0003DMT400064245, PGSC0003DMG401024957|PGSC0003DMT400064247, PGSC0003DMG401024957|PGSC0003DMT400064241, PGSC0003DMG401024957|PGSC0003DMT400064242, PGSC0003DMG401024957|PGSC0003DMT400064248, PGSC0003DMG401024957|PGSC0003DMT400064243, PGSC0003DMG401024957|PGSC0003DMT400064246, PGSC0003DMG4…
05152 Tuberculosis (1)
K03661
PGSC0003DMG400007564|PGSC0003DMT400019560
Infectious disease: viral
05165 Human papillomavirus infection (2)
K00873
PGSC0003DMG400024220|PGSC0003DMT400062238
K03661
PGSC0003DMG400007564|PGSC0003DMT400019560

## Sheet: S4.2
S4.1 Table: Detailed information regarding comparing gene expression profile using KEGG mapper reconstruction comparing SI vs SIII
KEGG Mapper Reconstruction Result
Pathway (188)
Metabolism
Global and overview maps
01100 Metabolic pathways (99)
K00001
PGSC0003DMG400012228|PGSC0003DMT400031881, PGSC0003DMG400012228|PGSC0003DMT400031883, PGSC0003DMG400012228|PGSC0003DMT400031882, PGSC0003DMG400012228|PGSC0003DMT400031884, PGSC0003DMG400012228|PGSC0003DMT400031880
K00021
PGSC0003DMG400003461|PGSC0003DMT400008902
K00025
PGSC0003DMG400026029|PGSC0003DMT400066961, PGSC0003DMG400026029|PGSC0003DMT400066960
K00029
PGSC0003DMG400033874|PGSC0003DMT400084201
K00059
PGSC0003DMG400033099|PGSC0003DMT400083179
K00079
PGSC0003DMG400014447|PGSC0003DMT400037433
K00083
PGSC0003DMG401025767|PGSC0003DMT400066217, PGSC0003DMG401025767|PGSC0003DMT400066220
K00121
PGSC0003DMG400014870|PGSC0003DMT400038524, PGSC0003DMG400014870|PGSC0003DMT400038523, PGSC0003DMG400014870|PGSC0003DMT400038521, PGSC0003DMG400014870|PGSC0003DMT400038525, PGSC0003DMG400014872|PGSC0003DMT400038529
K00166
PGSC0003DMG400004998|PGSC0003DMT400012840
K00232
PGSC0003DMG400021853|PGSC0003DMT400056249, PGSC0003DMG400021853|PGSC0003DMT400056247, PGSC0003DMG400021853|PGSC0003DMT400056248, PGSC0003DMG400011023|PGSC0003DMT400028640, PGSC0003DMG400011023|PGSC0003DMT400028641
K00253
PGSC0003DMG400026901|PGSC0003DMT400069152
K00275
PGSC0003DMG401024581|PGSC0003DMT400063200, PGSC0003DMG401024581|PGSC0003DMT400063199
K00422
PGSC0003DMG400022430|PGSC0003DMT400057781, PGSC0003DMG400018914|PGSC0003DMT400048681, PGSC0003DMG400029575|PGSC0003DMT400076054, PGSC0003DMG400029576|PGSC0003DMT400076055
K00430
PGSC0003DMG400003748|PGSC0003DMT400009606, PGSC0003DMG400004090|PGSC0003DMT400010469, PGSC0003DMG400003654|PGSC0003DMT400009400, PGSC0003DMG400003654|PGSC0003DMT400009402, PGSC0003DMG400003654|PGSC0003DMT400009403, PGSC0003DMG400003654|PGSC0003DMT400009399, PGSC0003DMG400003654|PGSC0003DMT400009404, PGSC0003DMG400005152|PGSC0003DMT400013189, PGSC0003DMG400006386|PGSC0003DMT400016340, PGSC0003DMG4…
K00457
PGSC0003DMG400017707|PGSC0003DMT400045647
K00547
PGSC0003DMG400032243|PGSC0003DMT400082065
K00588
PGSC0003DMG400002387|PGSC0003DMT400006136, PGSC0003DMG400002387|PGSC0003DMT400006134, PGSC0003DMG400002387|PGSC0003DMT400006133, PGSC0003DMG400002387|PGSC0003DMT400006135, PGSC0003DMG400006448|PGSC0003DMT400016512
K00615
PGSC0003DMG400022088|PGSC0003DMT400056799
K00640
PGSC0003DMG400001573|PGSC0003DMT400003990, PGSC0003DMG400001573|PGSC0003DMT400003993, PGSC0003DMG400001573|PGSC0003DMT400003992, PGSC0003DMG400001573|PGSC0003DMT400003991, PGSC0003DMG400022181|PGSC0003DMT400057095
K00695
PGSC0003DMG400002895|PGSC0003DMT400007505, PGSC0003DMG400002895|PGSC0003DMT400007506, PGSC0003DMG400016730|PGSC0003DMT400043117, PGSC0003DMG400013547|PGSC0003DMT400035264, PGSC0003DMG400016730|PGSC0003DMT400043118
K00703
PGSC0003DMG400001328|PGSC0003DMT400003356, PGSC0003DMG400001328|PGSC0003DMT400003355, PGSC0003DMG400030619|PGSC0003DMT400078688
K00705
PGSC0003DMG400016589|PGSC0003DMT400042741, PGSC0003DMG400016589|PGSC0003DMT400042740, PGSC0003DMG400016589|PGSC0003DMT400042739
K00799
PGSC0003DMG400002167|PGSC0003DMT400005545, PGSC0003DMG400002167|PGSC0003DMT400005544, PGSC0003DMG402011367|PGSC0003DMT400029559, PGSC0003DMG402011367|PGSC0003DMT400029563, PGSC0003DMG400015726|PGSC0003DMT400040670, PGSC0003DMG400014657|PGSC0003DMT400037996, PGSC0003DMG402011367|PGSC0003DMT400029561, PGSC0003DMG400014657|PGSC0003DMT400037995, PGSC0003DMG400025242|PGSC0003DMT400064984, PGSC0003DMG4…
K00826
PGSC0003DMG402011540|PGSC0003DMT400030118, PGSC0003DMG402011540|PGSC0003DMT400030121
K00827
PGSC0003DMG400011868|PGSC0003DMT400030976
K00830
PGSC0003DMG400004652|PGSC0003DMT400011850, PGSC0003DMG400004652|PGSC0003DMT400011851
K00850
PGSC0003DMG400025455|PGSC0003DMT400065449, PGSC0003DMG400025455|PGSC0003DMT400065450, PGSC0003DMG400025455|PGSC0003DMT400065451, PGSC0003DMG400025455|PGSC0003DMT400065447
K00858
PGSC0003DMG400010485|PGSC0003DMT400027175, PGSC0003DMG400010485|PGSC0003DMT400027173, PGSC0003DMG400010485|PGSC0003DMT400027176, PGSC0003DMG400010485|PGSC0003DMT400027174
K00863
PGSC0003DMG400026957|PGSC0003DMT400069302
K00873
PGSC0003DMG400024220|PGSC0003DMT400062238
K00901
PGSC0003DMG400015138|PGSC0003DMT400039153, PGSC0003DMG400021660|PGSC0003DMT400055775, PGSC0003DMG400021660|PGSC0003DMT400055773
K00913
PGSC0003DMG400004958|PGSC0003DMT400012721, PGSC0003DMG400004958|PGSC0003DMT400012722
K00940
PGSC0003DMG400005792|PGSC0003DMT400014828, PGSC0003DMG400005792|PGSC0003DMT400014829
K00963
PGSC0003DMG401013333|PGSC0003DMT400034699
K01051
PGSC0003DMG402019255|PGSC0003DMT400049566, PGSC0003DMG400025967|PGSC0003DMT400066791
K01054
PGSC0003DMG400023465|PGSC0003DMT400060320, PGSC0003DMG400023465|PGSC0003DMT400060321
K01087
PGSC0003DMG400020619|PGSC0003DMT400053144, PGSC0003DMG400020619|PGSC0003DMT400053143, PGSC0003DMG400020619|PGSC0003DMT400053142
K01115
PGSC0003DMG400007848|PGSC0003DMT400020297
K01179
PGSC0003DMG400008413|PGSC0003DMT400021686, PGSC0003DMG400008413|PGSC0003DMT400021688, PGSC0003DMG400008413|PGSC0003DMT400021687, PGSC0003DMG400016169|PGSC0003DMT400041704, PGSC0003DMG400016169|PGSC0003DMT400041703, PGSC0003DMG400016169|PGSC0003DMT400041705, PGSC0003DMG400031792|PGSC0003DMT400081314
K01555
PGSC0003DMG400023608|PGSC0003DMT400060696
K01568
PGSC0003DMG400022953|PGSC0003DMT400059096, PGSC0003DMG400022953|PGSC0003DMT400059095
K01611
PGSC0003DMG400007518|PGSC0003DMT400019450, PGSC0003DMG400007518|PGSC0003DMT400019451
K01620
PGSC0003DMG400011499|PGSC0003DMT400029950, PGSC0003DMG400011499|PGSC0003DMT400029947, PGSC0003DMG400011499|PGSC0003DMT400029949, PGSC0003DMG400011499|PGSC0003DMT400029948
K01638
PGSC0003DMG400015194|PGSC0003DMT400039287
K01648
PGSC0003DMG400027212|PGSC0003DMT400069977, PGSC0003DMG400027212|PGSC0003DMT400069975, PGSC0003DMG400027212|PGSC0003DMT400069976
K01673
PGSC0003DMG400006956|PGSC0003DMT400017914, PGSC0003DMG400006956|PGSC0003DMT400017915
K01674
PGSC0003DMG400008954|PGSC0003DMT400023126, PGSC0003DMG400008954|PGSC0003DMT400023125, PGSC0003DMG400008954|PGSC0003DMT400023124
K01703
PGSC0003DMG401001552|PGSC0003DMT400003945, PGSC0003DMG401001552|PGSC0003DMT400003944, PGSC0003DMG401001552|PGSC0003DMT400003947, PGSC0003DMG401001552|PGSC0003DMT400003946
K01714
PGSC0003DMG400019758|PGSC0003DMT400050860
K01723
PGSC0003DMG400001149|PGSC0003DMT400002934, PGSC0003DMG400010557|PGSC0003DMT400027377
K01784
PGSC0003DMG400003054|PGSC0003DMT400007898, PGSC0003DMG400003054|PGSC0003DMT400007897
K01897
PGSC0003DMG400009052|PGSC0003DMT400023374, PGSC0003DMG400009052|PGSC0003DMT400023372, PGSC0003DMG400009052|PGSC0003DMT400023371, PGSC0003DMG400009052|PGSC0003DMT400023370, PGSC0003DMG400009052|PGSC0003DMT400023373, PGSC0003DMG400025174|PGSC0003DMT400064820, PGSC0003DMG400025174|PGSC0003DMT400064819, PGSC0003DMG400025174|PGSC0003DMT400064821, PGSC0003DMG400025174|PGSC0003DMT400064818, PGSC0003DMG4…
K01915
PGSC0003DMG400013235|PGSC0003DMT400034421
K01937
PGSC0003DMG400021499|PGSC0003DMT400055376, PGSC0003DMG400021499|PGSC0003DMT400055375, PGSC0003DMG400021499|PGSC0003DMT400055378, PGSC0003DMG400021499|PGSC0003DMT400055377
K01988
PGSC0003DMG400022433|PGSC0003DMT400057784
K03146
PGSC0003DMG400019257|PGSC0003DMT400049574
K03841
PGSC0003DMG400024109|PGSC0003DMT400061951, PGSC0003DMG400024109|PGSC0003DMT400061949, PGSC0003DMG400024109|PGSC0003DMT400061950, PGSC0003DMG400024109|PGSC0003DMT400061952
K03921
PGSC0003DMG400016247|PGSC0003DMT400041874
K04123
PGSC0003DMG400026882|PGSC0003DMT400069113, PGSC0003DMG400024274|PGSC0003DMT400062367
K05278
PGSC0003DMG400014093|PGSC0003DMT400036565
K05282
PGSC0003DMG400024249|PGSC0003DMT400062314
K05605
PGSC0003DMG403025826|PGSC0003DMT400066411
K05857
PGSC0003DMG400019179|PGSC0003DMT400049366, PGSC0003DMG400019179|PGSC0003DMT400049367, PGSC0003DMG400019179|PGSC0003DMT400049368, PGSC0003DMG400019179|PGSC0003DMT400049369
K05933
PGSC0003DMG400013894|PGSC0003DMT400036083, PGSC0003DMG400013894|PGSC0003DMT400036081, PGSC0003DMG400021476|PGSC0003DMT400055332, PGSC0003DMG400021476|PGSC0003DMT400055331
K06001
PGSC0003DMG400029380|PGSC0003DMT400075554, PGSC0003DMG400029380|PGSC0003DMT400075555
K07424
PGSC0003DMG400002351|PGSC0003DMT400006045, PGSC0003DMG400009620|PGSC0003DMT400024886, PGSC0003DMG400006692|PGSC0003DMT400017153
K07512
PGSC0003DMG402029257|PGSC0003DMT400075214, PGSC0003DMG401029354|PGSC0003DMT400075475
K07964
PGSC0003DMG400011026|PGSC0003DMT400028645, PGSC0003DMG400011026|PGSC0003DMT400028646, PGSC0003DMG400028325|PGSC0003DMT400072799
K08099
PGSC0003DMG400019347|PGSC0003DMT400049809
K08678
PGSC0003DMG400000404|PGSC0003DMT400001071
K08730
PGSC0003DMG400030564|PGSC0003DMT400078517, PGSC0003DMG400030564|PGSC0003DMT400078516, PGSC0003DMG400030564|PGSC0003DMT400078518, PGSC0003DMG400030564|PGSC0003DMT400078515
K08913
PGSC0003DMG400006149|PGSC0003DMT400015740
K09590
PGSC0003DMG400001374|PGSC0003DMT400003477
K09754
PGSC0003DMG402014734|PGSC0003DMT400038205, PGSC0003DMG401014734|PGSC0003DMT400038202
K09840
PGSC0003DMG400027633|PGSC0003DMT400071048
K09841
PGSC0003DMG400025067|PGSC0003DMT400064514, PGSC0003DMG400025067|PGSC0003DMT400064513
K09842
PGSC0003DMG401018708|PGSC0003DMT400048153
K10047
PGSC0003DMG401023603|PGSC0003DMT400060684, PGSC0003DMG401023603|PGSC0003DMT400060682, PGSC0003DMG401023603|PGSC0003DMT400060681, PGSC0003DMG401023603|PGSC0003DMT400060683
K10525
PGSC0003DMG401012679|PGSC0003DMT400033027
K10527
PGSC0003DMG400003906|PGSC0003DMT400009983, PGSC0003DMG400003906|PGSC0003DMT400009981, PGSC0003DMG400003906|PGSC0003DMT400009982
K10775
PGSC0003DMG400031365|PGSC0003DMT400080548
K10960
PGSC0003DMG400019510|PGSC0003DMT400050234
K11153
PGSC0003DMG400012251|PGSC0003DMT400031933, PGSC0003DMG400012251|PGSC0003DMT400031934
K11517
PGSC0003DMG400007514|PGSC0003DMT400019434, PGSC0003DMG400007514|PGSC0003DMT400019435, PGSC0003DMG400007514|PGSC0003DMT400019436, PGSC0003DMG400007514|PGSC0003DMT400019433, PGSC0003DMG400007514|PGSC0003DMT400019437, PGSC0003DMG401022901|PGSC0003DMT400058949, PGSC0003DMG403022901|PGSC0003DMT400058958, PGSC0003DMG403022901|PGSC0003DMT400058951, PGSC0003DMG401022901|PGSC0003DMT400058960, PGSC0003DMG4…
K12259
PGSC0003DMG400017833|PGSC0003DMT400045965
K13065
PGSC0003DMG400007800|PGSC0003DMT400020175
K13066
PGSC0003DMG400000560|PGSC0003DMT400001511, PGSC0003DMG400000560|PGSC0003DMT400001512, PGSC0003DMG400017552|PGSC0003DMT400045239, PGSC0003DMG400017552|PGSC0003DMT400045238, PGSC0003DMG402027271|PGSC0003DMT400070160, PGSC0003DMG402027271|PGSC0003DMT400070159
K13789
PGSC0003DMG400022214|PGSC0003DMT400057188
K14156
PGSC0003DMG400025081|PGSC0003DMT400064547, PGSC0003DMG400025081|PGSC0003DMT400064545
K14455
PGSC0003DMG400006678|PGSC0003DMT400017111, PGSC0003DMG400006678|PGSC0003DMT400017110, PGSC0003DMG400006678|PGSC0003DMT400017112
K15397
PGSC0003DMG400007390|PGSC0003DMT400019063, PGSC0003DMG400015553|PGSC0003DMT400040199
K16055
PGSC0003DMG400027449|PGSC0003DMT400070615, PGSC0003DMG400027449|PGSC0003DMT400070614, PGSC0003DMG400027449|PGSC0003DMT400070613
K16904
PGSC0003DMG400017214|PGSC0003DMT400044333, PGSC0003DMG400033050|PGSC0003DMT400083090
K18121
PGSC0003DMG400002581|PGSC0003DMT400006633, PGSC0003DMG400002581|PGSC0003DMT400006634
K18857
PGSC0003DMG400030771|PGSC0003DMT400079071, PGSC0003DMG400030771|PGSC0003DMT400079070
K19355
PGSC0003DMG400003521|PGSC0003DMT400009056, PGSC0003DMG400003521|PGSC0003DMT400009055, PGSC0003DMG400031221|PGSC0003DMT400080203
K20547
PGSC0003DMG400008673|PGSC0003DMT400022352
K20772
PGSC0003DMG400005825|PGSC0003DMT400014932, PGSC0003DMG400012186|PGSC0003DMT400031769
K23232
PGSC0003DMG402016112|PGSC0003DMT400041566, PGSC0003DMG400016115|PGSC0003DMT400041577, PGSC0003DMG400016114|PGSC0003DMT400041573, PGSC0003DMG400016115|PGSC0003DMT400041578, PGSC0003DMG400016115|PGSC0003DMT400041576, PGSC0003DMG400016113|PGSC0003DMT400041571, PGSC0003DMG402016112|PGSC0003DMT400041567, PGSC0003DMG401016112|PGSC0003DMT400041563, PGSC0003DMG400016115|PGSC0003DMT400041579, PGSC0003DMG4…
01110 Biosynthesis of secondary metabolites (71)
K00001
PGSC0003DMG400012228|PGSC0003DMT400031881, PGSC0003DMG400012228|PGSC0003DMT400031883, PGSC0003DMG400012228|PGSC0003DMT400031882, PGSC0003DMG400012228|PGSC0003DMT400031884, PGSC0003DMG400012228|PGSC0003DMT400031880
K00021
PGSC0003DMG400003461|PGSC0003DMT400008902
K00025
PGSC0003DMG400026029|PGSC0003DMT400066961, PGSC0003DMG400026029|PGSC0003DMT400066960
K00059
PGSC0003DMG400033099|PGSC0003DMT400083179
K00083
PGSC0003DMG401025767|PGSC0003DMT400066217, PGSC0003DMG401025767|PGSC0003DMT400066220
K00121
PGSC0003DMG400014870|PGSC0003DMT400038524, PGSC0003DMG400014870|PGSC0003DMT400038523, PGSC0003DMG400014870|PGSC0003DMT400038521, PGSC0003DMG400014870|PGSC0003DMT400038525, PGSC0003DMG400014872|PGSC0003DMT400038529
K00166
PGSC0003DMG400004998|PGSC0003DMT400012840
K00232
PGSC0003DMG400021853|PGSC0003DMT400056249, PGSC0003DMG400021853|PGSC0003DMT400056247, PGSC0003DMG400021853|PGSC0003DMT400056248, PGSC0003DMG400011023|PGSC0003DMT400028640, PGSC0003DMG400011023|PGSC0003DMT400028641
K00422
PGSC0003DMG400022430|PGSC0003DMT400057781, PGSC0003DMG400018914|PGSC0003DMT400048681, PGSC0003DMG400029575|PGSC0003DMT400076054, PGSC0003DMG400029576|PGSC0003DMT400076055
K00430
PGSC0003DMG400003748|PGSC0003DMT400009606, PGSC0003DMG400004090|PGSC0003DMT400010469, PGSC0003DMG400003654|PGSC0003DMT400009400, PGSC0003DMG400003654|PGSC0003DMT400009402, PGSC0003DMG400003654|PGSC0003DMT400009403, PGSC0003DMG400003654|PGSC0003DMT400009399, PGSC0003DMG400003654|PGSC0003DMT400009404, PGSC0003DMG400005152|PGSC0003DMT400013189, PGSC0003DMG400006386|PGSC0003DMT400016340, PGSC0003DMG4…
K00547
PGSC0003DMG400032243|PGSC0003DMT400082065
K00588
PGSC0003DMG400002387|PGSC0003DMT400006136, PGSC0003DMG400002387|PGSC0003DMT400006134, PGSC0003DMG400002387|PGSC0003DMT400006133, PGSC0003DMG400002387|PGSC0003DMT400006135, PGSC0003DMG400006448|PGSC0003DMT400016512
K00615
PGSC0003DMG400022088|PGSC0003DMT400056799
K00640
PGSC0003DMG400001573|PGSC0003DMT400003990, PGSC0003DMG400001573|PGSC0003DMT400003993, PGSC0003DMG400001573|PGSC0003DMT400003992, PGSC0003DMG400001573|PGSC0003DMT400003991, PGSC0003DMG400022181|PGSC0003DMT400057095
K00695
PGSC0003DMG400002895|PGSC0003DMT400007505, PGSC0003DMG400002895|PGSC0003DMT400007506, PGSC0003DMG400016730|PGSC0003DMT400043117, PGSC0003DMG400013547|PGSC0003DMT400035264, PGSC0003DMG400016730|PGSC0003DMT400043118
K00703
PGSC0003DMG400001328|PGSC0003DMT400003356, PGSC0003DMG400001328|PGSC0003DMT400003355, PGSC0003DMG400030619|PGSC0003DMT400078688
K00705
PGSC0003DMG400016589|PGSC0003DMT400042741, PGSC0003DMG400016589|PGSC0003DMT400042740, PGSC0003DMG400016589|PGSC0003DMT400042739
K00826
PGSC0003DMG402011540|PGSC0003DMT400030118, PGSC0003DMG402011540|PGSC0003DMT400030121
K00827
PGSC0003DMG400011868|PGSC0003DMT400030976
K00830
PGSC0003DMG400004652|PGSC0003DMT400011850, PGSC0003DMG400004652|PGSC0003DMT400011851
K00850
PGSC0003DMG400025455|PGSC0003DMT400065449, PGSC0003DMG400025455|PGSC0003DMT400065450, PGSC0003DMG400025455|PGSC0003DMT400065451, PGSC0003DMG400025455|PGSC0003DMT400065447
K00873
PGSC0003DMG400024220|PGSC0003DMT400062238
K00901
PGSC0003DMG400015138|PGSC0003DMT400039153, PGSC0003DMG400021660|PGSC0003DMT400055775, PGSC0003DMG400021660|PGSC0003DMT400055773
K00940
PGSC0003DMG400005792|PGSC0003DMT400014828, PGSC0003DMG400005792|PGSC0003DMT400014829
K00963
PGSC0003DMG401013333|PGSC0003DMT400034699
K01087
PGSC0003DMG400020619|PGSC0003DMT400053144, PGSC0003DMG400020619|PGSC0003DMT400053143, PGSC0003DMG400020619|PGSC0003DMT400053142
K01115
PGSC0003DMG400007848|PGSC0003DMT400020297
K01568
PGSC0003DMG400022953|PGSC0003DMT400059096, PGSC0003DMG400022953|PGSC0003DMT400059095
K01620
PGSC0003DMG400011499|PGSC0003DMT400029950, PGSC0003DMG400011499|PGSC0003DMT400029947, PGSC0003DMG400011499|PGSC0003DMT400029949, PGSC0003DMG400011499|PGSC0003DMT400029948
K01638
PGSC0003DMG400015194|PGSC0003DMT400039287
K01648
PGSC0003DMG400027212|PGSC0003DMT400069977, PGSC0003DMG400027212|PGSC0003DMT400069975, PGSC0003DMG400027212|PGSC0003DMT400069976
K01703
PGSC0003DMG401001552|PGSC0003DMT400003945, PGSC0003DMG401001552|PGSC0003DMT400003944, PGSC0003DMG401001552|PGSC0003DMT400003947, PGSC0003DMG401001552|PGSC0003DMT400003946
K01714
PGSC0003DMG400019758|PGSC0003DMT400050860
K01723
PGSC0003DMG400001149|PGSC0003DMT400002934, PGSC0003DMG400010557|PGSC0003DMT400027377
K03841
PGSC0003DMG400024109|PGSC0003DMT400061951, PGSC0003DMG400024109|PGSC0003DMT400061949, PGSC0003DMG400024109|PGSC0003DMT400061950, PGSC0003DMG400024109|PGSC0003DMT400061952
K04123
PGSC0003DMG400026882|PGSC0003DMT400069113, PGSC0003DMG400024274|PGSC0003DMT400062367
K04125
PGSC0003DMG400021095|PGSC0003DMT400054348
K05278
PGSC0003DMG400014093|PGSC0003DMT400036565
K05282
PGSC0003DMG400024249|PGSC0003DMT400062314
K05933
PGSC0003DMG400013894|PGSC0003DMT400036083, PGSC0003DMG400013894|PGSC0003DMT400036081, PGSC0003DMG400021476|PGSC0003DMT400055332, PGSC0003DMG400021476|PGSC0003DMT400055331
K06001
PGSC0003DMG400029380|PGSC0003DMT400075554, PGSC0003DMG400029380|PGSC0003DMT400075555
K08099
PGSC0003DMG400019347|PGSC0003DMT400049809
K08242
PGSC0003DMG400018641|PGSC0003DMT400047969
K08730
PGSC0003DMG400030564|PGSC0003DMT400078517, PGSC0003DMG400030564|PGSC0003DMT400078516, PGSC0003DMG400030564|PGSC0003DMT400078518, PGSC0003DMG400030564|PGSC0003DMT400078515
K09590
PGSC0003DMG400001374|PGSC0003DMT400003477
K09754
PGSC0003DMG402014734|PGSC0003DMT400038205, PGSC0003DMG401014734|PGSC0003DMT400038202
K09840
PGSC0003DMG400027633|PGSC0003DMT400071048
K09841
PGSC0003DMG400025067|PGSC0003DMT400064514, PGSC0003DMG400025067|PGSC0003DMT400064513
K09842
PGSC0003DMG401018708|PGSC0003DMT400048153
K10047
PGSC0003DMG401023603|PGSC0003DMT400060684, PGSC0003DMG401023603|PGSC0003DMT400060682, PGSC0003DMG401023603|PGSC0003DMT400060681, PGSC0003DMG401023603|PGSC0003DMT400060683
K10525
PGSC0003DMG401012679|PGSC0003DMT400033027
K10527
PGSC0003DMG400003906|PGSC0003DMT400009983, PGSC0003DMG400003906|PGSC0003DMT400009981, PGSC0003DMG400003906|PGSC0003DMT400009982
K10528
PGSC0003DMG400001078|PGSC0003DMT400002779
K10775
PGSC0003DMG400031365|PGSC0003DMT400080548
K10960
PGSC0003DMG400019510|PGSC0003DMT400050234
K11517
PGSC0003DMG400007514|PGSC0003DMT400019434, PGSC0003DMG400007514|PGSC0003DMT400019435, PGSC0003DMG400007514|PGSC0003DMT400019436, PGSC0003DMG400007514|PGSC0003DMT400019433, PGSC0003DMG400007514|PGSC0003DMT400019437, PGSC0003DMG401022901|PGSC0003DMT400058949, PGSC0003DMG403022901|PGSC0003DMT400058958, PGSC0003DMG403022901|PGSC0003DMT400058951, PGSC0003DMG401022901|PGSC0003DMT400058960, PGSC0003DMG4…
K13065
PGSC0003DMG400007800|PGSC0003DMT400020175
K13066
PGSC0003DMG400000560|PGSC0003DMT400001511, PGSC0003DMG400000560|PGSC0003DMT400001512, PGSC0003DMG400017552|PGSC0003DMT400045239, PGSC0003DMG400017552|PGSC0003DMT400045238, PGSC0003DMG402027271|PGSC0003DMT400070160, PGSC0003DMG402027271|PGSC0003DMT400070159
K13496
PGSC0003DMG400028632|PGSC0003DMT400073709
K13789
PGSC0003DMG400022214|PGSC0003DMT400057188
K14455
PGSC0003DMG400006678|PGSC0003DMT400017111, PGSC0003DMG400006678|PGSC0003DMT400017110, PGSC0003DMG400006678|PGSC0003DMT400017112
K15095
PGSC0003DMG400018713|PGSC0003DMT400048181, PGSC0003DMG400018712|PGSC0003DMT400048179
K15397
PGSC0003DMG400007390|PGSC0003DMT400019063, PGSC0003DMG400015553|PGSC0003DMT400040199
K15404
PGSC0003DMG402023841|PGSC0003DMT400061238
K15472
PGSC0003DMG400009623|PGSC0003DMT400024897
K16055
PGSC0003DMG400027449|PGSC0003DMT400070615, PGSC0003DMG400027449|PGSC0003DMT400070614, PGSC0003DMG400027449|PGSC0003DMT400070613
K17912
PGSC0003DMG400026032|PGSC0003DMT400066965
K18693
PGSC0003DMG400030528|PGSC0003DMT400078418, PGSC0003DMG400030528|PGSC0003DMT400078416, PGSC0003DMG400030528|PGSC0003DMT400078415, PGSC0003DMG400030528|PGSC0003DMT400078417
K18857
PGSC0003DMG400030771|PGSC0003DMT400079071, PGSC0003DMG400030771|PGSC0003DMT400079070
K20772
PGSC0003DMG400005825|PGSC0003DMT400014932, PGSC0003DMG400012186|PGSC0003DMT400031769
K23232
PGSC0003DMG402016112|PGSC0003DMT400041566, PGSC0003DMG400016115|PGSC0003DMT400041577, PGSC0003DMG400016114|PGSC0003DMT400041573, PGSC0003DMG400016115|PGSC0003DMT400041578, PGSC0003DMG400016115|PGSC0003DMT400041576, PGSC0003DMG400016113|PGSC0003DMT400041571, PGSC0003DMG402016112|PGSC0003DMT400041567, PGSC0003DMG401016112|PGSC0003DMT400041563, PGSC0003DMG400016115|PGSC0003DMT400041579, PGSC0003DMG4…
01120 Microbial metabolism in diverse environments (22)
K00001
PGSC0003DMG400012228|PGSC0003DMT400031881, PGSC0003DMG400012228|PGSC0003DMT400031883, PGSC0003DMG400012228|PGSC0003DMT400031882, PGSC0003DMG400012228|PGSC0003DMT400031884, PGSC0003DMG400012228|PGSC0003DMT400031880
K00025
PGSC0003DMG400026029|PGSC0003DMT400066961, PGSC0003DMG400026029|PGSC0003DMT400066960
K00029
PGSC0003DMG400033874|PGSC0003DMT400084201
K00121
PGSC0003DMG400014870|PGSC0003DMT400038524, PGSC0003DMG400014870|PGSC0003DMT400038523, PGSC0003DMG400014870|PGSC0003DMT400038521, PGSC0003DMG400014870|PGSC0003DMT400038525, PGSC0003DMG400014872|PGSC0003DMT400038529
K00275
PGSC0003DMG401024581|PGSC0003DMT400063200, PGSC0003DMG401024581|PGSC0003DMT400063199
K00615
PGSC0003DMG400022088|PGSC0003DMT400056799
K00640
PGSC0003DMG400001573|PGSC0003DMT400003990, PGSC0003DMG400001573|PGSC0003DMT400003993, PGSC0003DMG400001573|PGSC0003DMT400003992, PGSC0003DMG400001573|PGSC0003DMT400003991, PGSC0003DMG400022181|PGSC0003DMT400057095
K00830
PGSC0003DMG400004652|PGSC0003DMT400011850, PGSC0003DMG400004652|PGSC0003DMT400011851
K00850
PGSC0003DMG400025455|PGSC0003DMT400065449, PGSC0003DMG400025455|PGSC0003DMT400065450, PGSC0003DMG400025455|PGSC0003DMT400065451, PGSC0003DMG400025455|PGSC0003DMT400065447
K00863
PGSC0003DMG400026957|PGSC0003DMT400069302
K00873
PGSC0003DMG400024220|PGSC0003DMT400062238
K01555
PGSC0003DMG400023608|PGSC0003DMT400060696
K01620
PGSC0003DMG400011499|PGSC0003DMT400029950, PGSC0003DMG400011499|PGSC0003DMT400029947, PGSC0003DMG400011499|PGSC0003DMT400029949, PGSC0003DMG400011499|PGSC0003DMT400029948
K01638
PGSC0003DMG400015194|PGSC0003DMT400039287
K01648
PGSC0003DMG400027212|PGSC0003DMT400069977, PGSC0003DMG400027212|PGSC0003DMT400069975, PGSC0003DMG400027212|PGSC0003DMT400069976
K01714
PGSC0003DMG400019758|PGSC0003DMT400050860
K01915
PGSC0003DMG400013235|PGSC0003DMT400034421
K03841
PGSC0003DMG400024109|PGSC0003DMT400061951, PGSC0003DMG400024109|PGSC0003DMT400061949, PGSC0003DMG400024109|PGSC0003DMT400061950, PGSC0003DMG400024109|PGSC0003DMT400061952
K11517
PGSC0003DMG400007514|PGSC0003DMT400019434, PGSC0003DMG400007514|PGSC0003DMT400019435, PGSC0003DMG400007514|PGSC0003DMT400019436, PGSC0003DMG400007514|PGSC0003DMT400019433, PGSC0003DMG400007514|PGSC0003DMT400019437, PGSC0003DMG401022901|PGSC0003DMT400058949, PGSC0003DMG403022901|PGSC0003DMT400058958, PGSC0003DMG403022901|PGSC0003DMT400058951, PGSC0003DMG401022901|PGSC0003DMT400058960, PGSC0003DMG4…
K14455
PGSC0003DMG400006678|PGSC0003DMT400017111, PGSC0003DMG400006678|PGSC0003DMT400017110, PGSC0003DMG400006678|PGSC0003DMT400017112
K18121
PGSC0003DMG400002581|PGSC0003DMT400006633, PGSC0003DMG400002581|PGSC0003DMT400006634
K18857
PGSC0003DMG400030771|PGSC0003DMT400079071, PGSC0003DMG400030771|PGSC0003DMT400079070
01130 Biosynthesis of antibiotics (23)
K00001
PGSC0003DMG400012228|PGSC0003DMT400031881, PGSC0003DMG400012228|PGSC0003DMT400031883, PGSC0003DMG400012228|PGSC0003DMT400031882, PGSC0003DMG400012228|PGSC0003DMT400031884, PGSC0003DMG400012228|PGSC0003DMT400031880
K00021
PGSC0003DMG400003461|PGSC0003DMT400008902
K00025
PGSC0003DMG400026029|PGSC0003DMT400066961, PGSC0003DMG400026029|PGSC0003DMT400066960
K00059
PGSC0003DMG400033099|PGSC0003DMT400083179
K00121
PGSC0003DMG400014870|PGSC0003DMT400038524, PGSC0003DMG400014870|PGSC0003DMT400038523, PGSC0003DMG400014870|PGSC0003DMT400038521, PGSC0003DMG400014870|PGSC0003DMT400038525, PGSC0003DMG400014872|PGSC0003DMT400038529
K00166
PGSC0003DMG400004998|PGSC0003DMT400012840
K00615
PGSC0003DMG400022088|PGSC0003DMT400056799
K00826
PGSC0003DMG402011540|PGSC0003DMT400030118, PGSC0003DMG402011540|PGSC0003DMT400030121
K00830
PGSC0003DMG400004652|PGSC0003DMT400011850, PGSC0003DMG400004652|PGSC0003DMT400011851
K00850
PGSC0003DMG400025455|PGSC0003DMT400065449, PGSC0003DMG400025455|PGSC0003DMT400065450, PGSC0003DMG400025455|PGSC0003DMT400065451, PGSC0003DMG400025455|PGSC0003DMT400065447
K00873
PGSC0003DMG400024220|PGSC0003DMT400062238
K00940
PGSC0003DMG400005792|PGSC0003DMT400014828, PGSC0003DMG400005792|PGSC0003DMT400014829
K00963
PGSC0003DMG401013333|PGSC0003DMT400034699
K01568
PGSC0003DMG400022953|PGSC0003DMT400059096, PGSC0003DMG400022953|PGSC0003DMT400059095
K01620
PGSC0003DMG400011499|PGSC0003DMT400029950, PGSC0003DMG400011499|PGSC0003DMT400029947, PGSC0003DMG400011499|PGSC0003DMT400029949, PGSC0003DMG400011499|PGSC0003DMT400029948
K01648
PGSC0003DMG400027212|PGSC0003DMT400069977, PGSC0003DMG400027212|PGSC0003DMT400069975, PGSC0003DMG400027212|PGSC0003DMT400069976
K01714
PGSC0003DMG400019758|PGSC0003DMT400050860
K03841
PGSC0003DMG400024109|PGSC0003DMT400061951, PGSC0003DMG400024109|PGSC0003DMT400061949, PGSC0003DMG400024109|PGSC0003DMT400061950, PGSC0003DMG400024109|PGSC0003DMT400061952
K06001
PGSC0003DMG400029380|PGSC0003DMT400075554, PGSC0003DMG400029380|PGSC0003DMT400075555
K10047
PGSC0003DMG401023603|PGSC0003DMT400060684, PGSC0003DMG401023603|PGSC0003DMT400060682, PGSC0003DMG401023603|PGSC0003DMT400060681, PGSC0003DMG401023603|PGSC0003DMT400060683
K11517
PGSC0003DMG400007514|PGSC0003DMT400019434, PGSC0003DMG400007514|PGSC0003DMT400019435, PGSC0003DMG400007514|PGSC0003DMT400019436, PGSC0003DMG400007514|PGSC0003DMT400019433, PGSC0003DMG400007514|PGSC0003DMT400019437, PGSC0003DMG401022901|PGSC0003DMT400058949, PGSC0003DMG403022901|PGSC0003DMT400058958, PGSC0003DMG403022901|PGSC0003DMT400058951, PGSC0003DMG401022901|PGSC0003DMT400058960, PGSC0003DMG4…
K13789
PGSC0003DMG400022214|PGSC0003DMT400057188
K14455
PGSC0003DMG400006678|PGSC0003DMT400017111, PGSC0003DMG400006678|PGSC0003DMT400017110, PGSC0003DMG400006678|PGSC0003DMT400017112
01200 Carbon metabolism (16)
K00025
PGSC0003DMG400026029|PGSC0003DMT400066961, PGSC0003DMG400026029|PGSC0003DMT400066960
K00029
PGSC0003DMG400033874|PGSC0003DMT400084201
K00121
PGSC0003DMG400014870|PGSC0003DMT400038524, PGSC0003DMG400014870|PGSC0003DMT400038523, PGSC0003DMG400014870|PGSC0003DMT400038521, PGSC0003DMG400014870|PGSC0003DMT400038525, PGSC0003DMG400014872|PGSC0003DMT400038529
K00232
PGSC0003DMG400021853|PGSC0003DMT400056249, PGSC0003DMG400021853|PGSC0003DMT400056247, PGSC0003DMG400021853|PGSC0003DMT400056248, PGSC0003DMG400011023|PGSC0003DMT400028640, PGSC0003DMG400011023|PGSC0003DMT400028641
K00615
PGSC0003DMG400022088|PGSC0003DMT400056799
K00640
PGSC0003DMG400001573|PGSC0003DMT400003990, PGSC0003DMG400001573|PGSC0003DMT400003993, PGSC0003DMG400001573|PGSC0003DMT400003992, PGSC0003DMG400001573|PGSC0003DMT400003991, PGSC0003DMG400022181|PGSC0003DMT400057095
K00830
PGSC0003DMG400004652|PGSC0003DMT400011850, PGSC0003DMG400004652|PGSC0003DMT400011851
K00850
PGSC0003DMG400025455|PGSC0003DMT400065449, PGSC0003DMG400025455|PGSC0003DMT400065450, PGSC0003DMG400025455|PGSC0003DMT400065451, PGSC0003DMG400025455|PGSC0003DMT400065447
K00863
PGSC0003DMG400026957|PGSC0003DMT400069302
K00873
PGSC0003DMG400024220|PGSC0003DMT400062238
K01638
PGSC0003DMG400015194|PGSC0003DMT400039287
K03841
PGSC0003DMG400024109|PGSC0003DMT400061951, PGSC0003DMG400024109|PGSC0003DMT400061949, PGSC0003DMG400024109|PGSC0003DMT400061950, PGSC0003DMG400024109|PGSC0003DMT400061952
K05605
PGSC0003DMG403025826|PGSC0003DMT400066411
K11517
PGSC0003DMG400007514|PGSC0003DMT400019434, PGSC0003DMG400007514|PGSC0003DMT400019435, PGSC0003DMG400007514|PGSC0003DMT400019436, PGSC0003DMG400007514|PGSC0003DMT400019433, PGSC0003DMG400007514|PGSC0003DMT400019437, PGSC0003DMG401022901|PGSC0003DMT400058949, PGSC0003DMG403022901|PGSC0003DMT400058958, PGSC0003DMG403022901|PGSC0003DMT400058951, PGSC0003DMG401022901|PGSC0003DMT400058960, PGSC0003DMG4…
K14455
PGSC0003DMG400006678|PGSC0003DMT400017111, PGSC0003DMG400006678|PGSC0003DMT400017110, PGSC0003DMG400006678|PGSC0003DMT400017112
K18121
PGSC0003DMG400002581|PGSC0003DMT400006633, PGSC0003DMG400002581|PGSC0003DMT400006634
01210 2-Oxocarboxylic acid metabolism (3)
K00826
PGSC0003DMG402011540|PGSC0003DMT400030118, PGSC0003DMG402011540|PGSC0003DMT400030121
K01703
PGSC0003DMG401001552|PGSC0003DMT400003945, PGSC0003DMG401001552|PGSC0003DMT400003944, PGSC0003DMG401001552|PGSC0003DMT400003947, PGSC0003DMG401001552|PGSC0003DMT400003946
K14455
PGSC0003DMG400006678|PGSC0003DMT400017111, PGSC0003DMG400006678|PGSC0003DMT400017110, PGSC0003DMG400006678|PGSC0003DMT400017112
01212 Fatty acid metabolism (6)
K00059
PGSC0003DMG400033099|PGSC0003DMT400083179
K00232
PGSC0003DMG400021853|PGSC0003DMT400056249, PGSC0003DMG400021853|PGSC0003DMT400056247, PGSC0003DMG400021853|PGSC0003DMT400056248, PGSC0003DMG400011023|PGSC0003DMT400028640, PGSC0003DMG400011023|PGSC0003DMT400028641
K01897
PGSC0003DMG400009052|PGSC0003DMT400023374, PGSC0003DMG400009052|PGSC0003DMT400023372, PGSC0003DMG400009052|PGSC0003DMT400023371, PGSC0003DMG400009052|PGSC0003DMT400023370, PGSC0003DMG400009052|PGSC0003DMT400023373, PGSC0003DMG400025174|PGSC0003DMT400064820, PGSC0003DMG400025174|PGSC0003DMT400064819, PGSC0003DMG400025174|PGSC0003DMT400064821, PGSC0003DMG400025174|PGSC0003DMT400064818, PGSC0003DMG4…
K03921
PGSC0003DMG400016247|PGSC0003DMT400041874
K07512
PGSC0003DMG402029257|PGSC0003DMT400075214, PGSC0003DMG401029354|PGSC0003DMT400075475
K10527
PGSC0003DMG400003906|PGSC0003DMT400009983, PGSC0003DMG400003906|PGSC0003DMT400009981, PGSC0003DMG400003906|PGSC0003DMT400009982
01230 Biosynthesis of amino acids (11)
K00615
PGSC0003DMG400022088|PGSC0003DMT400056799
K00640
PGSC0003DMG400001573|PGSC0003DMT400003990, PGSC0003DMG400001573|PGSC0003DMT400003993, PGSC0003DMG400001573|PGSC0003DMT400003992, PGSC0003DMG400001573|PGSC0003DMT400003991, PGSC0003DMG400022181|PGSC0003DMT400057095
K00826
PGSC0003DMG402011540|PGSC0003DMT400030118, PGSC0003DMG402011540|PGSC0003DMT400030121
K00850
PGSC0003DMG400025455|PGSC0003DMT400065449, PGSC0003DMG400025455|PGSC0003DMT400065450, PGSC0003DMG400025455|PGSC0003DMT400065451, PGSC0003DMG400025455|PGSC0003DMT400065447
K00873
PGSC0003DMG400024220|PGSC0003DMT400062238
K01620
PGSC0003DMG400011499|PGSC0003DMT400029950, PGSC0003DMG400011499|PGSC0003DMT400029947, PGSC0003DMG400011499|PGSC0003DMT400029949, PGSC0003DMG400011499|PGSC0003DMT400029948
K01703
PGSC0003DMG401001552|PGSC0003DMT400003945, PGSC0003DMG401001552|PGSC0003DMT400003944, PGSC0003DMG401001552|PGSC0003DMT400003947, PGSC0003DMG401001552|PGSC0003DMT400003946
K01714
PGSC0003DMG400019758|PGSC0003DMT400050860
K01915
PGSC0003DMG400013235|PGSC0003DMT400034421
K06001
PGSC0003DMG400029380|PGSC0003DMT400075554, PGSC0003DMG400029380|PGSC0003DMT400075555
K14455
PGSC0003DMG400006678|PGSC0003DMT400017111, PGSC0003DMG400006678|PGSC0003DMT400017110, PGSC0003DMG400006678|PGSC0003DMT400017112
01220 Degradation of aromatic compounds (2)
K00001
PGSC0003DMG400012228|PGSC0003DMT400031881, PGSC0003DMG400012228|PGSC0003DMT400031883, PGSC0003DMG400012228|PGSC0003DMT400031882, PGSC0003DMG400012228|PGSC0003DMT400031884, PGSC0003DMG400012228|PGSC0003DMT400031880
K00121
PGSC0003DMG400014870|PGSC0003DMT400038524, PGSC0003DMG400014870|PGSC0003DMT400038523, PGSC0003DMG400014870|PGSC0003DMT400038521, PGSC0003DMG400014870|PGSC0003DMT400038525, PGSC0003DMG400014872|PGSC0003DMT400038529
Carbohydrate metabolism
00010 Glycolysis / Gluconeogenesis (7)
K00001
PGSC0003DMG400012228|PGSC0003DMT400031881, PGSC0003DMG400012228|PGSC0003DMT400031883, PGSC0003DMG400012228|PGSC0003DMT400031882, PGSC0003DMG400012228|PGSC0003DMT400031884, PGSC0003DMG400012228|PGSC0003DMT400031880
K00121
PGSC0003DMG400014870|PGSC0003DMT400038524, PGSC0003DMG400014870|PGSC0003DMT400038523, PGSC0003DMG400014870|PGSC0003DMT400038521, PGSC0003DMG400014870|PGSC0003DMT400038525, PGSC0003DMG400014872|PGSC0003DMT400038529
K00850
PGSC0003DMG400025455|PGSC0003DMT400065449, PGSC0003DMG400025455|PGSC0003DMT400065450, PGSC0003DMG400025455|PGSC0003DMT400065451, PGSC0003DMG400025455|PGSC0003DMT400065447
K00873
PGSC0003DMG400024220|PGSC0003DMT400062238
K01568
PGSC0003DMG400022953|PGSC0003DMT400059096, PGSC0003DMG400022953|PGSC0003DMT400059095
K03841
PGSC0003DMG400024109|PGSC0003DMT400061951, PGSC0003DMG400024109|PGSC0003DMT400061949, PGSC0003DMG400024109|PGSC0003DMT400061950, PGSC0003DMG400024109|PGSC0003DMT400061952
K18857
PGSC0003DMG400030771|PGSC0003DMT400079071, PGSC0003DMG400030771|PGSC0003DMT400079070
00020 Citrate cycle (TCA cycle) (2)
K00025
PGSC0003DMG400026029|PGSC0003DMT400066961, PGSC0003DMG400026029|PGSC0003DMT400066960
K01648
PGSC0003DMG400027212|PGSC0003DMT400069977, PGSC0003DMG400027212|PGSC0003DMT400069975, PGSC0003DMG400027212|PGSC0003DMT400069976
00030 Pentose phosphate pathway (3)
K00615
PGSC0003DMG400022088|PGSC0003DMT400056799
K00850
PGSC0003DMG400025455|PGSC0003DMT400065449, PGSC0003DMG400025455|PGSC0003DMT400065450, PGSC0003DMG400025455|PGSC0003DMT400065451, PGSC0003DMG400025455|PGSC0003DMT400065447
K03841
PGSC0003DMG400024109|PGSC0003DMT400061951, PGSC0003DMG400024109|PGSC0003DMT400061949, PGSC0003DMG400024109|PGSC0003DMT400061950, PGSC0003DMG400024109|PGSC0003DMT400061952
00040 Pentose and glucuronate interconversions (2)
K00963
PGSC0003DMG401013333|PGSC0003DMT400034699
K01051
PGSC0003DMG402019255|PGSC0003DMT400049566, PGSC0003DMG400025967|PGSC0003DMT400066791
00051 Fructose and mannose metabolism (4)
K00850
PGSC0003DMG400025455|PGSC0003DMT400065449, PGSC0003DMG400025455|PGSC0003DMT400065450, PGSC0003DMG400025455|PGSC0003DMT400065451, PGSC0003DMG400025455|PGSC0003DMT400065447
K00863
PGSC0003DMG400026957|PGSC0003DMT400069302
K03841
PGSC0003DMG400024109|PGSC0003DMT400061951, PGSC0003DMG400024109|PGSC0003DMT400061949, PGSC0003DMG400024109|PGSC0003DMT400061950, PGSC0003DMG400024109|PGSC0003DMT400061952
K19355
PGSC0003DMG400003521|PGSC0003DMT400009056, PGSC0003DMG400003521|PGSC0003DMT400009055, PGSC0003DMG400031221|PGSC0003DMT400080203
00052 Galactose metabolism (3)
K00850
PGSC0003DMG400025455|PGSC0003DMT400065449, PGSC0003DMG400025455|PGSC0003DMT400065450, PGSC0003DMG400025455|PGSC0003DMT400065451, PGSC0003DMG400025455|PGSC0003DMT400065447
K00963
PGSC0003DMG401013333|PGSC0003DMT400034699
K01784
PGSC0003DMG400003054|PGSC0003DMT400007898, PGSC0003DMG400003054|PGSC0003DMT400007897
00053 Ascorbate and aldarate metabolism (1)
K10047
PGSC0003DMG401023603|PGSC0003DMT400060684, PGSC0003DMG401023603|PGSC0003DMT400060682, PGSC0003DMG401023603|PGSC0003DMT400060681, PGSC0003DMG401023603|PGSC0003DMT400060683
00500 Starch and sucrose metabolism (7)
K00695
PGSC0003DMG400002895|PGSC0003DMT400007505, PGSC0003DMG400002895|PGSC0003DMT400007506, PGSC0003DMG400016730|PGSC0003DMT400043117, PGSC0003DMG400013547|PGSC0003DMT400035264, PGSC0003DMG400016730|PGSC0003DMT400043118
K00703
PGSC0003DMG400001328|PGSC0003DMT400003356, PGSC0003DMG400001328|PGSC0003DMT400003355, PGSC0003DMG400030619|PGSC0003DMT400078688
K00705
PGSC0003DMG400016589|PGSC0003DMT400042741, PGSC0003DMG400016589|PGSC0003DMT400042740, PGSC0003DMG400016589|PGSC0003DMT400042739
K00963
PGSC0003DMG401013333|PGSC0003DMT400034699
K01087
PGSC0003DMG400020619|PGSC0003DMT400053144, PGSC0003DMG400020619|PGSC0003DMT400053143, PGSC0003DMG400020619|PGSC0003DMT400053142
K01179
PGSC0003DMG400008413|PGSC0003DMT400021686, PGSC0003DMG400008413|PGSC0003DMT400021688, PGSC0003DMG400008413|PGSC0003DMT400021687, PGSC0003DMG400016169|PGSC0003DMT400041704, PGSC0003DMG400016169|PGSC0003DMT400041703, PGSC0003DMG400016169|PGSC0003DMT400041705, PGSC0003DMG400031792|PGSC0003DMT400081314
K16055
PGSC0003DMG400027449|PGSC0003DMT400070615, PGSC0003DMG400027449|PGSC0003DMT400070614, PGSC0003DMG400027449|PGSC0003DMT400070613
00520 Amino sugar and nucleotide sugar metabolism (4)
K00963
PGSC0003DMG401013333|PGSC0003DMT400034699
K01784
PGSC0003DMG400003054|PGSC0003DMT400007898, PGSC0003DMG400003054|PGSC0003DMT400007897
K08678
PGSC0003DMG400000404|PGSC0003DMT400001071
K20547
PGSC0003DMG400008673|PGSC0003DMT400022352
00620 Pyruvate metabolism (4)
K00025
PGSC0003DMG400026029|PGSC0003DMT400066961, PGSC0003DMG400026029|PGSC0003DMT400066960
K00029
PGSC0003DMG400033874|PGSC0003DMT400084201
K00873
PGSC0003DMG400024220|PGSC0003DMT400062238
K01638
PGSC0003DMG400015194|PGSC0003DMT400039287
00630 Glyoxylate and dicarboxylate metabolism (6)
K00025
PGSC0003DMG400026029|PGSC0003DMT400066961, PGSC0003DMG400026029|PGSC0003DMT400066960
K00830
PGSC0003DMG400004652|PGSC0003DMT400011850, PGSC0003DMG400004652|PGSC0003DMT400011851
K01638
PGSC0003DMG400015194|PGSC0003DMT400039287
K01915
PGSC0003DMG400013235|PGSC0003DMT400034421
K11517
PGSC0003DMG400007514|PGSC0003DMT400019434, PGSC0003DMG400007514|PGSC0003DMT400019435, PGSC0003DMG400007514|PGSC0003DMT400019436, PGSC0003DMG400007514|PGSC0003DMT400019433, PGSC0003DMG400007514|PGSC0003DMT400019437, PGSC0003DMG401022901|PGSC0003DMT400058949, PGSC0003DMG403022901|PGSC0003DMT400058958, PGSC0003DMG403022901|PGSC0003DMT400058951, PGSC0003DMG401022901|PGSC0003DMT400058960, PGSC0003DMG4…
K18121
PGSC0003DMG400002581|PGSC0003DMT400006633, PGSC0003DMG400002581|PGSC0003DMT400006634
00640 Propanoate metabolism (3)
K00166
PGSC0003DMG400004998|PGSC0003DMT400012840
K00232
PGSC0003DMG400021853|PGSC0003DMT400056249, PGSC0003DMG400021853|PGSC0003DMT400056247, PGSC0003DMG400021853|PGSC0003DMT400056248, PGSC0003DMG400011023|PGSC0003DMT400028640, PGSC0003DMG400011023|PGSC0003DMT400028641
K05605
PGSC0003DMG403025826|PGSC0003DMT400066411
00650 Butanoate metabolism (1)
K18121
PGSC0003DMG400002581|PGSC0003DMT400006633, PGSC0003DMG400002581|PGSC0003DMT400006634
00660 C5-Branched dibasic acid metabolism (1)
K01703
PGSC0003DMG401001552|PGSC0003DMT400003945, PGSC0003DMG401001552|PGSC0003DMT400003944, PGSC0003DMG401001552|PGSC0003DMT400003947, PGSC0003DMG401001552|PGSC0003DMT400003946
00562 Inositol phosphate metabolism (3)
K00913
PGSC0003DMG400004958|PGSC0003DMT400012721, PGSC0003DMG400004958|PGSC0003DMT400012722
K05857
PGSC0003DMG400019179|PGSC0003DMT400049366, PGSC0003DMG400019179|PGSC0003DMT400049367, PGSC0003DMG400019179|PGSC0003DMT400049368, PGSC0003DMG400019179|PGSC0003DMT400049369
K10047
PGSC0003DMG401023603|PGSC0003DMT400060684, PGSC0003DMG401023603|PGSC0003DMT400060682, PGSC0003DMG401023603|PGSC0003DMT400060681, PGSC0003DMG401023603|PGSC0003DMT400060683
Energy metabolism
00195 Photosynthesis (1)
K02639
PGSC0003DMG400017532|PGSC0003DMT400045200, PGSC0003DMG400017532|PGSC0003DMT400045201, PGSC0003DMG400026360|PGSC0003DMT400067774, PGSC0003DMG400026360|PGSC0003DMT400067776, PGSC0003DMG400026360|PGSC0003DMT400067775
00196 Photosynthesis - antenna proteins (1)
K08913
PGSC0003DMG400006149|PGSC0003DMT400015740
00710 Carbon fixation in photosynthetic organisms (5)
K00025
PGSC0003DMG400026029|PGSC0003DMT400066961, PGSC0003DMG400026029|PGSC0003DMT400066960
K00029
PGSC0003DMG400033874|PGSC0003DMT400084201
K00615
PGSC0003DMG400022088|PGSC0003DMT400056799
K03841
PGSC0003DMG400024109|PGSC0003DMT400061951, PGSC0003DMG400024109|PGSC0003DMT400061949, PGSC0003DMG400024109|PGSC0003DMT400061950, PGSC0003DMG400024109|PGSC0003DMT400061952
K14455
PGSC0003DMG400006678|PGSC0003DMT400017111, PGSC0003DMG400006678|PGSC0003DMT400017110, PGSC0003DMG400006678|PGSC0003DMT400017112
00720 Carbon fixation pathways in prokaryotes (1)
K01648
PGSC0003DMG400027212|PGSC0003DMT400069977, PGSC0003DMG400027212|PGSC0003DMT400069975, PGSC0003DMG400027212|PGSC0003DMT400069976
00680 Methane metabolism (5)
K00121
PGSC0003DMG400014870|PGSC0003DMT400038524, PGSC0003DMG400014870|PGSC0003DMT400038523, PGSC0003DMG400014870|PGSC0003DMT400038521, PGSC0003DMG400014870|PGSC0003DMT400038525, PGSC0003DMG400014872|PGSC0003DMT400038529
K00830
PGSC0003DMG400004652|PGSC0003DMT400011850, PGSC0003DMG400004652|PGSC0003DMT400011851
K00850
PGSC0003DMG400025455|PGSC0003DMT400065449, PGSC0003DMG400025455|PGSC0003DMT400065450, PGSC0003DMG400025455|PGSC0003DMT400065451, PGSC0003DMG400025455|PGSC0003DMT400065447
K00863
PGSC0003DMG400026957|PGSC0003DMT400069302
K03841
PGSC0003DMG400024109|PGSC0003DMT400061951, PGSC0003DMG400024109|PGSC0003DMT400061949, PGSC0003DMG400024109|PGSC0003DMT400061950, PGSC0003DMG400024109|PGSC0003DMT400061952
00910 Nitrogen metabolism (4)
K01673
PGSC0003DMG400006956|PGSC0003DMT400017914, PGSC0003DMG400006956|PGSC0003DMT400017915
K01674
PGSC0003DMG400008954|PGSC0003DMT400023126, PGSC0003DMG400008954|PGSC0003DMT400023125, PGSC0003DMG400008954|PGSC0003DMT400023124
K01915
PGSC0003DMG400013235|PGSC0003DMT400034421
K02575
PGSC0003DMG400019674|PGSC0003DMT400050654, PGSC0003DMG400015734|PGSC0003DMT400040689
00920 Sulfur metabolism (1)
K00640
PGSC0003DMG400001573|PGSC0003DMT400003990, PGSC0003DMG400001573|PGSC0003DMT400003993, PGSC0003DMG400001573|PGSC0003DMT400003992, PGSC0003DMG400001573|PGSC0003DMT400003991, PGSC0003DMG400022181|PGSC0003DMT400057095
Lipid metabolism
00061 Fatty acid biosynthesis (4)
K00059
PGSC0003DMG400033099|PGSC0003DMT400083179
K01897
PGSC0003DMG400009052|PGSC0003DMT400023374, PGSC0003DMG400009052|PGSC0003DMT400023372, PGSC0003DMG400009052|PGSC0003DMT400023371, PGSC0003DMG400009052|PGSC0003DMT400023370, PGSC0003DMG400009052|PGSC0003DMT400023373, PGSC0003DMG400025174|PGSC0003DMT400064820, PGSC0003DMG400025174|PGSC0003DMT400064819, PGSC0003DMG400025174|PGSC0003DMT400064821, PGSC0003DMG400025174|PGSC0003DMT400064818, PGSC0003DMG4…
K03921
PGSC0003DMG400016247|PGSC0003DMT400041874
K07512
PGSC0003DMG402029257|PGSC0003DMT400075214, PGSC0003DMG401029354|PGSC0003DMT400075475
00062 Fatty acid elongation (2)
K07512
PGSC0003DMG402029257|PGSC0003DMT400075214, PGSC0003DMG401029354|PGSC0003DMT400075475
K15397
PGSC0003DMG400007390|PGSC0003DMT400019063, PGSC0003DMG400015553|PGSC0003DMT400040199
00071 Fatty acid degradation (6)
K00001
PGSC0003DMG400012228|PGSC0003DMT400031881, PGSC0003DMG400012228|PGSC0003DMT400031883, PGSC0003DMG400012228|PGSC0003DMT400031882, PGSC0003DMG400012228|PGSC0003DMT400031884, PGSC0003DMG400012228|PGSC0003DMT400031880
K00121
PGSC0003DMG400014870|PGSC0003DMT400038524, PGSC0003DMG400014870|PGSC0003DMT400038523, PGSC0003DMG400014870|PGSC0003DMT400038521, PGSC0003DMG400014870|PGSC0003DMT400038525, PGSC0003DMG400014872|PGSC0003DMT400038529
K00232
PGSC0003DMG400021853|PGSC0003DMT400056249, PGSC0003DMG400021853|PGSC0003DMT400056247, PGSC0003DMG400021853|PGSC0003DMT400056248, PGSC0003DMG400011023|PGSC0003DMT400028640, PGSC0003DMG400011023|PGSC0003DMT400028641
K01897
PGSC0003DMG400009052|PGSC0003DMT400023374, PGSC0003DMG400009052|PGSC0003DMT400023372, PGSC0003DMG400009052|PGSC0003DMT400023371, PGSC0003DMG400009052|PGSC0003DMT400023370, PGSC0003DMG400009052|PGSC0003DMT400023373, PGSC0003DMG400025174|PGSC0003DMT400064820, PGSC0003DMG400025174|PGSC0003DMT400064819, PGSC0003DMG400025174|PGSC0003DMT400064821, PGSC0003DMG400025174|PGSC0003DMT400064818, PGSC0003DMG4…
K10527
PGSC0003DMG400003906|PGSC0003DMT400009983, PGSC0003DMG400003906|PGSC0003DMT400009981, PGSC0003DMG400003906|PGSC0003DMT400009982
K18857
PGSC0003DMG400030771|PGSC0003DMT400079071, PGSC0003DMG400030771|PGSC0003DMT400079070
00073 Cutin, suberine and wax biosynthesis (4)
K13356
PGSC0003DMG402002698|PGSC0003DMT400006959
K13407
PGSC0003DMG400031423|PGSC0003DMT400080689, PGSC0003DMG400031423|PGSC0003DMT400080690
K15403
PGSC0003DMG400004844|PGSC0003DMT400012364
K15404
PGSC0003DMG402023841|PGSC0003DMT400061238
00100 Steroid biosynthesis (1)
K08242
PGSC0003DMG400018641|PGSC0003DMT400047969
00140 Steroid hormone biosynthesis (1)
K07424
PGSC0003DMG400002351|PGSC0003DMT400006045, PGSC0003DMG400009620|PGSC0003DMT400024886, PGSC0003DMG400006692|PGSC0003DMT400017153
00561 Glycerolipid metabolism (4)
K00863
PGSC0003DMG400026957|PGSC0003DMT400069302
K00901
PGSC0003DMG400015138|PGSC0003DMT400039153, PGSC0003DMG400021660|PGSC0003DMT400055775, PGSC0003DMG400021660|PGSC0003DMT400055773
K01054
PGSC0003DMG400023465|PGSC0003DMT400060320, PGSC0003DMG400023465|PGSC0003DMT400060321
K18693
PGSC0003DMG400030528|PGSC0003DMT400078418, PGSC0003DMG400030528|PGSC0003DMT400078416, PGSC0003DMG400030528|PGSC0003DMT400078415, PGSC0003DMG400030528|PGSC0003DMT400078417
00564 Glycerophospholipid metabolism (5)
K00901
PGSC0003DMG400015138|PGSC0003DMT400039153, PGSC0003DMG400021660|PGSC0003DMT400055775, PGSC0003DMG400021660|PGSC0003DMT400055773
K01115
PGSC0003DMG400007848|PGSC0003DMT400020297
K08730
PGSC0003DMG400030564|PGSC0003DMT400078517, PGSC0003DMG400030564|PGSC0003DMT400078516, PGSC0003DMG400030564|PGSC0003DMT400078518, PGSC0003DMG400030564|PGSC0003DMT400078515
K14156
PGSC0003DMG400025081|PGSC0003DMT400064547, PGSC0003DMG400025081|PGSC0003DMT400064545
K18693
PGSC0003DMG400030528|PGSC0003DMT400078418, PGSC0003DMG400030528|PGSC0003DMT400078416, PGSC0003DMG400030528|PGSC0003DMT400078415, PGSC0003DMG400030528|PGSC0003DMT400078417
00565 Ether lipid metabolism (1)
K01115
PGSC0003DMG400007848|PGSC0003DMT400020297
00590 Arachidonic acid metabolism (1)
K00079
PGSC0003DMG400014447|PGSC0003DMT400037433
00591 Linoleic acid metabolism (2)
K07424
PGSC0003DMG400002351|PGSC0003DMT400006045, PGSC0003DMG400009620|PGSC0003DMT400024886, PGSC0003DMG400006692|PGSC0003DMT400017153
K15718
PGSC0003DMG400020999|PGSC0003DMT400054145, PGSC0003DMG400031809|PGSC0003DMT400081370
00592 alpha-Linolenic acid metabolism (7)
K00232
PGSC0003DMG400021853|PGSC0003DMT400056249, PGSC0003DMG400021853|PGSC0003DMT400056247, PGSC0003DMG400021853|PGSC0003DMT400056248, PGSC0003DMG400011023|PGSC0003DMT400028640, PGSC0003DMG400011023|PGSC0003DMT400028641
K01723
PGSC0003DMG400001149|PGSC0003DMT400002934, PGSC0003DMG400010557|PGSC0003DMT400027377
K10525
PGSC0003DMG401012679|PGSC0003DMT400033027
K10527
PGSC0003DMG400003906|PGSC0003DMT400009983, PGSC0003DMG400003906|PGSC0003DMT400009981, PGSC0003DMG400003906|PGSC0003DMT400009982
K10528
PGSC0003DMG400001078|PGSC0003DMT400002779
K10529
PGSC0003DMG401000506|PGSC0003DMT400001353, PGSC0003DMG401000506|PGSC0003DMT400001354, PGSC0003DMG400005738|PGSC0003DMT400014715, PGSC0003DMG400005738|PGSC0003DMT400014712, PGSC0003DMG400005738|PGSC0003DMT400014714, PGSC0003DMG400005738|PGSC0003DMT400014713
K18857
PGSC0003DMG400030771|PGSC0003DMT400079071, PGSC0003DMG400030771|PGSC0003DMT400079070
01040 Biosynthesis of unsaturated fatty acids (2)
K00232
PGSC0003DMG400021853|PGSC0003DMT400056249, PGSC0003DMG400021853|PGSC0003DMT400056247, PGSC0003DMG400021853|PGSC0003DMT400056248, PGSC0003DMG400011023|PGSC0003DMT400028640, PGSC0003DMG400011023|PGSC0003DMT400028641
K03921
PGSC0003DMG400016247|PGSC0003DMT400041874
Nucleotide metabolism
00230 Purine metabolism (2)
K00873
PGSC0003DMG400024220|PGSC0003DMT400062238
K00940
PGSC0003DMG400005792|PGSC0003DMT400014828, PGSC0003DMG400005792|PGSC0003DMT400014829
00240 Pyrimidine metabolism (3)
K00940
PGSC0003DMG400005792|PGSC0003DMT400014828, PGSC0003DMG400005792|PGSC0003DMT400014829
K01937
PGSC0003DMG400021499|PGSC0003DMT400055376, PGSC0003DMG400021499|PGSC0003DMT400055375, PGSC0003DMG400021499|PGSC0003DMT400055378, PGSC0003DMG400021499|PGSC0003DMT400055377
K16904
PGSC0003DMG400017214|PGSC0003DMT400044333, PGSC0003DMG400033050|PGSC0003DMT400083090
Amino acid metabolism
00250 Alanine, aspartate and glutamate metabolism (4)
K00827
PGSC0003DMG400011868|PGSC0003DMT400030976
K00830
PGSC0003DMG400004652|PGSC0003DMT400011850, PGSC0003DMG400004652|PGSC0003DMT400011851
K01915
PGSC0003DMG400013235|PGSC0003DMT400034421
K14455
PGSC0003DMG400006678|PGSC0003DMT400017111, PGSC0003DMG400006678|PGSC0003DMT400017110, PGSC0003DMG400006678|PGSC0003DMT400017112
00260 Glycine, serine and threonine metabolism (4)
K00827
PGSC0003DMG400011868|PGSC0003DMT400030976
K00830
PGSC0003DMG400004652|PGSC0003DMT400011850, PGSC0003DMG400004652|PGSC0003DMT400011851
K01620
PGSC0003DMG400011499|PGSC0003DMT400029950, PGSC0003DMG400011499|PGSC0003DMT400029947, PGSC0003DMG400011499|PGSC0003DMT400029949, PGSC0003DMG400011499|PGSC0003DMT400029948
K06001
PGSC0003DMG400029380|PGSC0003DMT400075554, PGSC0003DMG400029380|PGSC0003DMT400075555
00270 Cysteine and methionine metabolism (9)
K00025
PGSC0003DMG400026029|PGSC0003DMT400066961, PGSC0003DMG400026029|PGSC0003DMT400066960
K00547
PGSC0003DMG400032243|PGSC0003DMT400082065
K00640
PGSC0003DMG400001573|PGSC0003DMT400003990, PGSC0003DMG400001573|PGSC0003DMT400003993, PGSC0003DMG400001573|PGSC0003DMT400003992, PGSC0003DMG400001573|PGSC0003DMT400003991, PGSC0003DMG400022181|PGSC0003DMT400057095
K00826
PGSC0003DMG402011540|PGSC0003DMT400030118, PGSC0003DMG402011540|PGSC0003DMT400030121
K00827
PGSC0003DMG400011868|PGSC0003DMT400030976
K01611
PGSC0003DMG400007518|PGSC0003DMT400019450, PGSC0003DMG400007518|PGSC0003DMT400019451
K05933
PGSC0003DMG400013894|PGSC0003DMT400036083, PGSC0003DMG400013894|PGSC0003DMT400036081, PGSC0003DMG400021476|PGSC0003DMT400055332, PGSC0003DMG400021476|PGSC0003DMT400055331
K14455
PGSC0003DMG400006678|PGSC0003DMT400017111, PGSC0003DMG400006678|PGSC0003DMT400017110, PGSC0003DMG400006678|PGSC0003DMT400017112
K20772
PGSC0003DMG400005825|PGSC0003DMT400014932, PGSC0003DMG400012186|PGSC0003DMT400031769
00280 Valine, leucine and isoleucine degradation (5)
K00166
PGSC0003DMG400004998|PGSC0003DMT400012840
K00253
PGSC0003DMG400026901|PGSC0003DMT400069152
K00826
PGSC0003DMG402011540|PGSC0003DMT400030118, PGSC0003DMG402011540|PGSC0003DMT400030121
K00827
PGSC0003DMG400011868|PGSC0003DMT400030976
K05605
PGSC0003DMG403025826|PGSC0003DMT400066411
00290 Valine, leucine and isoleucine biosynthesis (2)
K00826
PGSC0003DMG402011540|PGSC0003DMT400030118, PGSC0003DMG402011540|PGSC0003DMT400030121
K01703
PGSC0003DMG401001552|PGSC0003DMT400003945, PGSC0003DMG401001552|PGSC0003DMT400003944, PGSC0003DMG401001552|PGSC0003DMT400003947, PGSC0003DMG401001552|PGSC0003DMT400003946
00300 Lysine biosynthesis (1)
K01714
PGSC0003DMG400019758|PGSC0003DMT400050860
00220 Arginine biosynthesis (2)
K01915
PGSC0003DMG400013235|PGSC0003DMT400034421
K14455
PGSC0003DMG400006678|PGSC0003DMT400017111, PGSC0003DMG400006678|PGSC0003DMT400017110, PGSC0003DMG400006678|PGSC0003DMT400017112
00330 Arginine and proline metabolism (3)
K01611
PGSC0003DMG400007518|PGSC0003DMT400019450, PGSC0003DMG400007518|PGSC0003DMT400019451
K12259
PGSC0003DMG400017833|PGSC0003DMT400045965
K14455
PGSC0003DMG400006678|PGSC0003DMT400017111, PGSC0003DMG400006678|PGSC0003DMT400017110, PGSC0003DMG400006678|PGSC0003DMT400017112
00350 Tyrosine metabolism (7)
K00001
PGSC0003DMG400012228|PGSC0003DMT400031881, PGSC0003DMG400012228|PGSC0003DMT400031883, PGSC0003DMG400012228|PGSC0003DMT400031882, PGSC0003DMG400012228|PGSC0003DMT400031884, PGSC0003DMG400012228|PGSC0003DMT400031880
K00121
PGSC0003DMG400014870|PGSC0003DMT400038524, PGSC0003DMG400014870|PGSC0003DMT400038523, PGSC0003DMG400014870|PGSC0003DMT400038521, PGSC0003DMG400014870|PGSC0003DMT400038525, PGSC0003DMG400014872|PGSC0003DMT400038529
K00422
PGSC0003DMG400022430|PGSC0003DMT400057781, PGSC0003DMG400018914|PGSC0003DMT400048681, PGSC0003DMG400029575|PGSC0003DMT400076054, PGSC0003DMG400029576|PGSC0003DMT400076055
K00457
PGSC0003DMG400017707|PGSC0003DMT400045647
K01555
PGSC0003DMG400023608|PGSC0003DMT400060696
K14455
PGSC0003DMG400006678|PGSC0003DMT400017111, PGSC0003DMG400006678|PGSC0003DMT400017110, PGSC0003DMG400006678|PGSC0003DMT400017112
K18857
PGSC0003DMG400030771|PGSC0003DMT400079071, PGSC0003DMG400030771|PGSC0003DMT400079070
00360 Phenylalanine metabolism (3)
K00457
PGSC0003DMG400017707|PGSC0003DMT400045647
K10775
PGSC0003DMG400031365|PGSC0003DMT400080548
K14455
PGSC0003DMG400006678|PGSC0003DMT400017111, PGSC0003DMG400006678|PGSC0003DMT400017110, PGSC0003DMG400006678|PGSC0003DMT400017112
00400 Phenylalanine, tyrosine and tryptophan biosynthesis (2)
K06001
PGSC0003DMG400029380|PGSC0003DMT400075554, PGSC0003DMG400029380|PGSC0003DMT400075555
K14455
PGSC0003DMG400006678|PGSC0003DMT400017111, PGSC0003DMG400006678|PGSC0003DMT400017110, PGSC0003DMG400006678|PGSC0003DMT400017112
Metabolism of other amino acids
00410 beta-Alanine metabolism (3)
K00232
PGSC0003DMG400021853|PGSC0003DMT400056249, PGSC0003DMG400021853|PGSC0003DMT400056247, PGSC0003DMG400021853|PGSC0003DMT400056248, PGSC0003DMG400011023|PGSC0003DMT400028640, PGSC0003DMG400011023|PGSC0003DMT400028641
K05605
PGSC0003DMG403025826|PGSC0003DMT400066411
K12259
PGSC0003DMG400017833|PGSC0003DMT400045965
00480 Glutathione metabolism (1)
K00799
PGSC0003DMG400002167|PGSC0003DMT400005545, PGSC0003DMG400002167|PGSC0003DMT400005544, PGSC0003DMG402011367|PGSC0003DMT400029559, PGSC0003DMG402011367|PGSC0003DMT400029563, PGSC0003DMG400015726|PGSC0003DMT400040670, PGSC0003DMG400014657|PGSC0003DMT400037996, PGSC0003DMG402011367|PGSC0003DMT400029561, PGSC0003DMG400014657|PGSC0003DMT400037995, PGSC0003DMG400025242|PGSC0003DMT400064984, PGSC0003DMG4…
Glycan biosynthesis and metabolism
00531 Glycosaminoglycan degradation (1)
K07964
PGSC0003DMG400011026|PGSC0003DMT400028645, PGSC0003DMG400011026|PGSC0003DMT400028646, PGSC0003DMG400028325|PGSC0003DMT400072799
00601 Glycosphingolipid biosynthesis - lacto and neolacto series (1)
K01988
PGSC0003DMG400022433|PGSC0003DMT400057784
00603 Glycosphingolipid biosynthesis - globo and isoglobo series (1)
K01988
PGSC0003DMG400022433|PGSC0003DMT400057784
Metabolism of cofactors and vitamins
00730 Thiamine metabolism (1)
K03146
PGSC0003DMG400019257|PGSC0003DMT400049574
00750 Vitamin B6 metabolism (1)
K00275
PGSC0003DMG401024581|PGSC0003DMT400063200, PGSC0003DMG401024581|PGSC0003DMT400063199
00760 Nicotinate and nicotinamide metabolism (1)
K00858
PGSC0003DMG400010485|PGSC0003DMT400027175, PGSC0003DMG400010485|PGSC0003DMT400027173, PGSC0003DMG400010485|PGSC0003DMT400027176, PGSC0003DMG400010485|PGSC0003DMT400027174
00770 Pantothenate and CoA biosynthesis (1)
K00826
PGSC0003DMG402011540|PGSC0003DMT400030118, PGSC0003DMG402011540|PGSC0003DMT400030121
00780 Biotin metabolism (1)
K00059
PGSC0003DMG400033099|PGSC0003DMT400083179
00790 Folate biosynthesis (1)
K00079
PGSC0003DMG400014447|PGSC0003DMT400037433
00830 Retinol metabolism (4)
K00001
PGSC0003DMG400012228|PGSC0003DMT400031881, PGSC0003DMG400012228|PGSC0003DMT400031883, PGSC0003DMG400012228|PGSC0003DMT400031882, PGSC0003DMG400012228|PGSC0003DMT400031884, PGSC0003DMG400012228|PGSC0003DMT400031880
K00121
PGSC0003DMG400014870|PGSC0003DMT400038524, PGSC0003DMG400014870|PGSC0003DMT400038523, PGSC0003DMG400014870|PGSC0003DMT400038521, PGSC0003DMG400014870|PGSC0003DMT400038525, PGSC0003DMG400014872|PGSC0003DMT400038529
K07424
PGSC0003DMG400002351|PGSC0003DMT400006045, PGSC0003DMG400009620|PGSC0003DMT400024886, PGSC0003DMG400006692|PGSC0003DMT400017153
K11153
PGSC0003DMG400012251|PGSC0003DMT400031933, PGSC0003DMG400012251|PGSC0003DMT400031934
00860 Porphyrin and chlorophyll metabolism (2)
K08099
PGSC0003DMG400019347|PGSC0003DMT400049809
K10960
PGSC0003DMG400019510|PGSC0003DMT400050234
00130 Ubiquinone and other terpenoid-quinone biosynthesis (1)
K00457
PGSC0003DMG400017707|PGSC0003DMT400045647
Metabolism of terpenoids and polyketides
00900 Terpenoid backbone biosynthesis (3)
K00021
PGSC0003DMG400003461|PGSC0003DMT400008902
K10960
PGSC0003DMG400019510|PGSC0003DMT400050234
K13789
PGSC0003DMG400022214|PGSC0003DMT400057188
00902 Monoterpenoid biosynthesis (2)
K15095
PGSC0003DMG400018713|PGSC0003DMT400048181, PGSC0003DMG400018712|PGSC0003DMT400048179
K23232
PGSC0003DMG402016112|PGSC0003DMT400041566, PGSC0003DMG400016115|PGSC0003DMT400041577, PGSC0003DMG400016114|PGSC0003DMT400041573, PGSC0003DMG400016115|PGSC0003DMT400041578, PGSC0003DMG400016115|PGSC0003DMT400041576, PGSC0003DMG400016113|PGSC0003DMT400041571, PGSC0003DMG402016112|PGSC0003DMT400041567, PGSC0003DMG401016112|PGSC0003DMT400041563, PGSC0003DMG400016115|PGSC0003DMT400041579, PGSC0003DMG4…
00909 Sesquiterpenoid and triterpenoid biosynthesis (2)
K15472
PGSC0003DMG400009623|PGSC0003DMT400024897
K15802
PGSC0003DMG400019773|PGSC0003DMT400050909, PGSC0003DMG400019773|PGSC0003DMT400050910, PGSC0003DMG400019773|PGSC0003DMT400050908
00904 Diterpenoid biosynthesis (3)
K04123
PGSC0003DMG400026882|PGSC0003DMT400069113, PGSC0003DMG400024274|PGSC0003DMT400062367
K04125
PGSC0003DMG400021095|PGSC0003DMT400054348
K05282
PGSC0003DMG400024249|PGSC0003DMT400062314
00906 Carotenoid biosynthesis (5)
K09840
PGSC0003DMG400027633|PGSC0003DMT400071048
K09841
PGSC0003DMG400025067|PGSC0003DMT400064514, PGSC0003DMG400025067|PGSC0003DMT400064513
K09842
PGSC0003DMG401018708|PGSC0003DMT400048153
K09843
PGSC0003DMG400001960|PGSC0003DMT400004951, PGSC0003DMG400001960|PGSC0003DMT400004953, PGSC0003DMG400001960|PGSC0003DMT400004952, PGSC0003DMG400007972|PGSC0003DMT400020589
K17912
PGSC0003DMG400026032|PGSC0003DMT400066965
00905 Brassinosteroid biosynthesis (2)
K09590
PGSC0003DMG400001374|PGSC0003DMT400003477
K15639
PGSC0003DMG400005693|PGSC0003DMT400014545, PGSC0003DMG400005693|PGSC0003DMT400014544, PGSC0003DMG400028305|PGSC0003DMT400072735, PGSC0003DMG400028305|PGSC0003DMT400072738, PGSC0003DMG400028352|PGSC0003DMT400072880, PGSC0003DMG400028305|PGSC0003DMT400072736, PGSC0003DMG400028305|PGSC0003DMT400072739, PGSC0003DMG400028305|PGSC0003DMT400072740
00908 Zeatin biosynthesis (3)
K00279
PGSC0003DMG400012718|PGSC0003DMT400033123
K13495
PGSC0003DMG400029497|PGSC0003DMT400075868, PGSC0003DMG400029490|PGSC0003DMT400075850
K13496
PGSC0003DMG400028632|PGSC0003DMT400073709
01051 Biosynthesis of ansamycins (1)
K00615
PGSC0003DMG400022088|PGSC0003DMT400056799
Biosynthesis of other secondary metabolites
00940 Phenylpropanoid biosynthesis (7)
K00083
PGSC0003DMG401025767|PGSC0003DMT400066217, PGSC0003DMG401025767|PGSC0003DMT400066220
K00430
PGSC0003DMG400003748|PGSC0003DMT400009606, PGSC0003DMG400004090|PGSC0003DMT400010469, PGSC0003DMG400003654|PGSC0003DMT400009400, PGSC0003DMG400003654|PGSC0003DMT400009402, PGSC0003DMG400003654|PGSC0003DMT400009403, PGSC0003DMG400003654|PGSC0003DMT400009399, PGSC0003DMG400003654|PGSC0003DMT400009404, PGSC0003DMG400005152|PGSC0003DMT400013189, PGSC0003DMG400006386|PGSC0003DMT400016340, PGSC0003DMG4…
K00588
PGSC0003DMG400002387|PGSC0003DMT400006136, PGSC0003DMG400002387|PGSC0003DMT400006134, PGSC0003DMG400002387|PGSC0003DMT400006133, PGSC0003DMG400002387|PGSC0003DMT400006135, PGSC0003DMG400006448|PGSC0003DMT400016512
K09754
PGSC0003DMG402014734|PGSC0003DMT400038205, PGSC0003DMG401014734|PGSC0003DMT400038202
K10775
PGSC0003DMG400031365|PGSC0003DMT400080548
K13065
PGSC0003DMG400007800|PGSC0003DMT400020175
K13066
PGSC0003DMG400000560|PGSC0003DMT400001511, PGSC0003DMG400000560|PGSC0003DMT400001512, PGSC0003DMG400017552|PGSC0003DMT400045239, PGSC0003DMG400017552|PGSC0003DMT400045238, PGSC0003DMG402027271|PGSC0003DMT400070160, PGSC0003DMG402027271|PGSC0003DMT400070159
00945 Stilbenoid, diarylheptanoid and gingerol biosynthesis (4)
K00588
PGSC0003DMG400002387|PGSC0003DMT400006136, PGSC0003DMG400002387|PGSC0003DMT400006134, PGSC0003DMG400002387|PGSC0003DMT400006133, PGSC0003DMG400002387|PGSC0003DMT400006135, PGSC0003DMG400006448|PGSC0003DMT400016512
K09754
PGSC0003DMG402014734|PGSC0003DMT400038205, PGSC0003DMG401014734|PGSC0003DMT400038202
K13065
PGSC0003DMG400007800|PGSC0003DMT400020175
K16040
PGSC0003DMG400004342|PGSC0003DMT400011101, PGSC0003DMG401025689|PGSC0003DMT400065993, PGSC0003DMG401025689|PGSC0003DMT400065996
00941 Flavonoid biosynthesis (4)
K00588
PGSC0003DMG400002387|PGSC0003DMT400006136, PGSC0003DMG400002387|PGSC0003DMT400006134, PGSC0003DMG400002387|PGSC0003DMT400006133, PGSC0003DMG400002387|PGSC0003DMT400006135, PGSC0003DMG400006448|PGSC0003DMT400016512
K05278
PGSC0003DMG400014093|PGSC0003DMT400036565
K09754
PGSC0003DMG402014734|PGSC0003DMT400038205, PGSC0003DMG401014734|PGSC0003DMT400038202
K13065
PGSC0003DMG400007800|PGSC0003DMT400020175
00950 Isoquinoline alkaloid biosynthesis (2)
K00422
PGSC0003DMG400022430|PGSC0003DMT400057781, PGSC0003DMG400018914|PGSC0003DMT400048681, PGSC0003DMG400029575|PGSC0003DMT400076054, PGSC0003DMG400029576|PGSC0003DMT400076055
K14455
PGSC0003DMG400006678|PGSC0003DMT400017111, PGSC0003DMG400006678|PGSC0003DMT400017110, PGSC0003DMG400006678|PGSC0003DMT400017112
00960 Tropane, piperidine and pyridine alkaloid biosynthesis (2)
K05354
PGSC0003DMG400005974|PGSC0003DMT400015320, PGSC0003DMG400005974|PGSC0003DMT400015321
K14455
PGSC0003DMG400006678|PGSC0003DMT400017111, PGSC0003DMG400006678|PGSC0003DMT400017110, PGSC0003DMG400006678|PGSC0003DMT400017112
00966 Glucosinolate biosynthesis (2)
K00826
PGSC0003DMG402011540|PGSC0003DMT400030118, PGSC0003DMG402011540|PGSC0003DMT400030121
K01703
PGSC0003DMG401001552|PGSC0003DMT400003945, PGSC0003DMG401001552|PGSC0003DMT400003944, PGSC0003DMG401001552|PGSC0003DMT400003947, PGSC0003DMG401001552|PGSC0003DMT400003946
00261 Monobactam biosynthesis (1)
K01714
PGSC0003DMG400019758|PGSC0003DMT400050860
00333 Prodigiosin biosynthesis (1)
K00059
PGSC0003DMG400033099|PGSC0003DMT400083179
Xenobiotics biodegradation and metabolism
00625 Chloroalkane and chloroalkene degradation (2)
K00001
PGSC0003DMG400012228|PGSC0003DMT400031881, PGSC0003DMG400012228|PGSC0003DMT400031883, PGSC0003DMG400012228|PGSC0003DMT400031882, PGSC0003DMG400012228|PGSC0003DMT400031884, PGSC0003DMG400012228|PGSC0003DMT400031880
K00121
PGSC0003DMG400014870|PGSC0003DMT400038524, PGSC0003DMG400014870|PGSC0003DMT400038523, PGSC0003DMG400014870|PGSC0003DMT400038521, PGSC0003DMG400014870|PGSC0003DMT400038525, PGSC0003DMG400014872|PGSC0003DMT400038529
00643 Styrene degradation (1)
K01555
PGSC0003DMG400023608|PGSC0003DMT400060696
00626 Naphthalene degradation (2)
K00001
PGSC0003DMG400012228|PGSC0003DMT400031881, PGSC0003DMG400012228|PGSC0003DMT400031883, PGSC0003DMG400012228|PGSC0003DMT400031882, PGSC0003DMG400012228|PGSC0003DMT400031884, PGSC0003DMG400012228|PGSC0003DMT400031880
K00121
PGSC0003DMG400014870|PGSC0003DMT400038524, PGSC0003DMG400014870|PGSC0003DMT400038523, PGSC0003DMG400014870|PGSC0003DMT400038521, PGSC0003DMG400014870|PGSC0003DMT400038525, PGSC0003DMG400014872|PGSC0003DMT400038529
00980 Metabolism of xenobiotics by cytochrome P450 (4)
K00001
PGSC0003DMG400012228|PGSC0003DMT400031881, PGSC0003DMG400012228|PGSC0003DMT400031883, PGSC0003DMG400012228|PGSC0003DMT400031882, PGSC0003DMG400012228|PGSC0003DMT400031884, PGSC0003DMG400012228|PGSC0003DMT400031880
K00079
PGSC0003DMG400014447|PGSC0003DMT400037433
K00121
PGSC0003DMG400014870|PGSC0003DMT400038524, PGSC0003DMG400014870|PGSC0003DMT400038523, PGSC0003DMG400014870|PGSC0003DMT400038521, PGSC0003DMG400014870|PGSC0003DMT400038525, PGSC0003DMG400014872|PGSC0003DMT400038529
K00799
PGSC0003DMG400002167|PGSC0003DMT400005545, PGSC0003DMG400002167|PGSC0003DMT400005544, PGSC0003DMG402011367|PGSC0003DMT400029559, PGSC0003DMG402011367|PGSC0003DMT400029563, PGSC0003DMG400015726|PGSC0003DMT400040670, PGSC0003DMG400014657|PGSC0003DMT400037996, PGSC0003DMG402011367|PGSC0003DMT400029561, PGSC0003DMG400014657|PGSC0003DMT400037995, PGSC0003DMG400025242|PGSC0003DMT400064984, PGSC0003DMG4…
00982 Drug metabolism - cytochrome P450 (3)
K00001
PGSC0003DMG400012228|PGSC0003DMT400031881, PGSC0003DMG400012228|PGSC0003DMT400031883, PGSC0003DMG400012228|PGSC0003DMT400031882, PGSC0003DMG400012228|PGSC0003DMT400031884, PGSC0003DMG400012228|PGSC0003DMT400031880
K00121
PGSC0003DMG400014870|PGSC0003DMT400038524, PGSC0003DMG400014870|PGSC0003DMT400038523, PGSC0003DMG400014870|PGSC0003DMT400038521, PGSC0003DMG400014870|PGSC0003DMT400038525, PGSC0003DMG400014872|PGSC0003DMT400038529
K00799
PGSC0003DMG400002167|PGSC0003DMT400005545, PGSC0003DMG400002167|PGSC0003DMT400005544, PGSC0003DMG402011367|PGSC0003DMT400029559, PGSC0003DMG402011367|PGSC0003DMT400029563, PGSC0003DMG400015726|PGSC0003DMT400040670, PGSC0003DMG400014657|PGSC0003DMT400037996, PGSC0003DMG402011367|PGSC0003DMT400029561, PGSC0003DMG400014657|PGSC0003DMT400037995, PGSC0003DMG400025242|PGSC0003DMT400064984, PGSC0003DMG4…
00983 Drug metabolism - other enzymes (2)
K00799
PGSC0003DMG400002167|PGSC0003DMT400005545, PGSC0003DMG400002167|PGSC0003DMT400005544, PGSC0003DMG402011367|PGSC0003DMT400029559, PGSC0003DMG402011367|PGSC0003DMT400029563, PGSC0003DMG400015726|PGSC0003DMT400040670, PGSC0003DMG400014657|PGSC0003DMT400037996, PGSC0003DMG402011367|PGSC0003DMT400029561, PGSC0003DMG400014657|PGSC0003DMT400037995, PGSC0003DMG400025242|PGSC0003DMT400064984, PGSC0003DMG4…
K00940
PGSC0003DMG400005792|PGSC0003DMT400014828, PGSC0003DMG400005792|PGSC0003DMT400014829
Genetic Information Processing
Transcription
03040 Spliceosome (2)
K12818
PGSC0003DMG402016146|PGSC0003DMT400041647
K12863
PGSC0003DMG400022160|PGSC0003DMT400057006, PGSC0003DMG400022160|PGSC0003DMT400057007
Translation
03013 RNA transport (1)
K03231
PGSC0003DMG400019677|PGSC0003DMT400050663, PGSC0003DMG400019677|PGSC0003DMT400050664
Folding, sorting and degradation
04141 Protein processing in endoplasmic reticulum (4)
K09580
PGSC0003DMG400004150|PGSC0003DMT400010624, PGSC0003DMG400017569|PGSC0003DMT400045298, PGSC0003DMG400017569|PGSC0003DMT400045299
K10666
PGSC0003DMG400018307|PGSC0003DMT400047169, PGSC0003DMG400018307|PGSC0003DMT400047170
K13250
PGSC0003DMG400019852|PGSC0003DMT400051115
K13993
PGSC0003DMG400011719|PGSC0003DMT400030603
04120 Ubiquitin mediated proteolysis (4)
K04506
PGSC0003DMG400018878|PGSC0003DMT400048587, PGSC0003DMG400018878|PGSC0003DMT400048586
K10144
PGSC0003DMG400030762|PGSC0003DMT400079037
K10576
PGSC0003DMG400000177|PGSC0003DMT400000505, PGSC0003DMG400000177|PGSC0003DMT400000506, PGSC0003DMG400019395|PGSC0003DMT400049908, PGSC0003DMG400019395|PGSC0003DMT400049907
K10581
PGSC0003DMG400029724|PGSC0003DMT400076435
03018 RNA degradation (1)
K00850
PGSC0003DMG400025455|PGSC0003DMT400065449, PGSC0003DMG400025455|PGSC0003DMT400065450, PGSC0003DMG400025455|PGSC0003DMT400065451, PGSC0003DMG400025455|PGSC0003DMT400065447
Replication and repair
03030 DNA replication (1)
K07466
PGSC0003DMG400001258|PGSC0003DMT400003181, PGSC0003DMG400001258|PGSC0003DMT400003180, PGSC0003DMG400001258|PGSC0003DMT400003182, PGSC0003DMG400001258|PGSC0003DMT400003179
03420 Nucleotide excision repair (1)
K07466
PGSC0003DMG400001258|PGSC0003DMT400003181, PGSC0003DMG400001258|PGSC0003DMT400003180, PGSC0003DMG400001258|PGSC0003DMT400003182, PGSC0003DMG400001258|PGSC0003DMT400003179
03430 Mismatch repair (1)
K07466
PGSC0003DMG400001258|PGSC0003DMT400003181, PGSC0003DMG400001258|PGSC0003DMT400003180, PGSC0003DMG400001258|PGSC0003DMT400003182, PGSC0003DMG400001258|PGSC0003DMT400003179
03440 Homologous recombination (1)
K07466
PGSC0003DMG400001258|PGSC0003DMT400003181, PGSC0003DMG400001258|PGSC0003DMT400003180, PGSC0003DMG400001258|PGSC0003DMT400003182, PGSC0003DMG400001258|PGSC0003DMT400003179
03460 Fanconi anemia pathway (1)
K07466
PGSC0003DMG400001258|PGSC0003DMT400003181, PGSC0003DMG400001258|PGSC0003DMT400003180, PGSC0003DMG400001258|PGSC0003DMT400003182, PGSC0003DMG400001258|PGSC0003DMT400003179
Environmental Information Processing
Signal transduction
02020 Two-component system (3)
K01051
PGSC0003DMG402019255|PGSC0003DMT400049566, PGSC0003DMG400025967|PGSC0003DMT400066791
K01179
PGSC0003DMG400008413|PGSC0003DMT400021686, PGSC0003DMG400008413|PGSC0003DMT400021688, PGSC0003DMG400008413|PGSC0003DMT400021687, PGSC0003DMG400016169|PGSC0003DMT400041704, PGSC0003DMG400016169|PGSC0003DMT400041703, PGSC0003DMG400016169|PGSC0003DMT400041705, PGSC0003DMG400031792|PGSC0003DMT400081314
K01915
PGSC0003DMG400013235|PGSC0003DMT400034421
04014 Ras signaling pathway (1)
K01115
PGSC0003DMG400007848|PGSC0003DMT400020297
04013 MAPK signaling pathway - fly (2)
K04506
PGSC0003DMG400018878|PGSC0003DMT400048587, PGSC0003DMG400018878|PGSC0003DMT400048586
K04564
PGSC0003DMG400027577|PGSC0003DMT400070918, PGSC0003DMG400027577|PGSC0003DMT400070921, PGSC0003DMG400027577|PGSC0003DMT400070923, PGSC0003DMG400027577|PGSC0003DMT400070920, PGSC0003DMG400027577|PGSC0003DMT400070924, PGSC0003DMG400027577|PGSC0003DMT400070922, PGSC0003DMG400027577|PGSC0003DMT400070926, PGSC0003DMG400027577|PGSC0003DMT400070925
04016 MAPK signaling pathway - plant (10)
K00940
PGSC0003DMG400005792|PGSC0003DMT400014828, PGSC0003DMG400005792|PGSC0003DMT400014829
K13424
PGSC0003DMG400016769|PGSC0003DMT400043204, PGSC0003DMG400016769|PGSC0003DMT400043205, PGSC0003DMG400016769|PGSC0003DMT400043206, PGSC0003DMG400016769|PGSC0003DMT400043203
K13449
PGSC0003DMG400037874|PGSC0003DMT400088303
K14496
PGSC0003DMG400012155|PGSC0003DMT400031686
K14515
PGSC0003DMG400002914|PGSC0003DMT400007545
K14516
PGSC0003DMG400014594|PGSC0003DMT400037826, PGSC0003DMG400013257|PGSC0003DMT400034490, PGSC0003DMG400014204|PGSC0003DMT400036837
K17686
PGSC0003DMG400012347|PGSC0003DMT400032160
K20547
PGSC0003DMG400008673|PGSC0003DMT400022352
K20557
PGSC0003DMG400000799|PGSC0003DMT400002100
K20772
PGSC0003DMG400005825|PGSC0003DMT400014932, PGSC0003DMG400012186|PGSC0003DMT400031769
04310 Wnt signaling pathway (1)
K04506
PGSC0003DMG400018878|PGSC0003DMT400048587, PGSC0003DMG400018878|PGSC0003DMT400048586
04371 Apelin signaling pathway (1)
K08341
PGSC0003DMG400004802|PGSC0003DMT400012239, PGSC0003DMG400004802|PGSC0003DMT400012240
04668 TNF signaling pathway (1)
K15637
PGSC0003DMG400029722|PGSC0003DMT400076429, PGSC0003DMG400029722|PGSC0003DMT400076431, PGSC0003DMG400029722|PGSC0003DMT400076430
04066 HIF-1 signaling pathway (1)
K00850
PGSC0003DMG400025455|PGSC0003DMT400065449, PGSC0003DMG400025455|PGSC0003DMT400065450, PGSC0003DMG400025455|PGSC0003DMT400065451, PGSC0003DMG400025455|PGSC0003DMT400065447
04068 FoxO signaling pathway (2)
K04564
PGSC0003DMG400027577|PGSC0003DMT400070918, PGSC0003DMG400027577|PGSC0003DMT400070921, PGSC0003DMG400027577|PGSC0003DMT400070923, PGSC0003DMG400027577|PGSC0003DMT400070920, PGSC0003DMG400027577|PGSC0003DMT400070924, PGSC0003DMG400027577|PGSC0003DMT400070922, PGSC0003DMG400027577|PGSC0003DMT400070926, PGSC0003DMG400027577|PGSC0003DMT400070925
K08341
PGSC0003DMG400004802|PGSC0003DMT400012239, PGSC0003DMG400004802|PGSC0003DMT400012240
04020 Calcium signaling pathway (1)
K05857
PGSC0003DMG400019179|PGSC0003DMT400049366, PGSC0003DMG400019179|PGSC0003DMT400049367, PGSC0003DMG400019179|PGSC0003DMT400049368, PGSC0003DMG400019179|PGSC0003DMT400049369
04070 Phosphatidylinositol signaling system (4)
K00901
PGSC0003DMG400015138|PGSC0003DMT400039153, PGSC0003DMG400021660|PGSC0003DMT400055775, PGSC0003DMG400021660|PGSC0003DMT400055773
K00913
PGSC0003DMG400004958|PGSC0003DMT400012721, PGSC0003DMG400004958|PGSC0003DMT400012722
K05857
PGSC0003DMG400019179|PGSC0003DMT400049366, PGSC0003DMG400019179|PGSC0003DMT400049367, PGSC0003DMG400019179|PGSC0003DMT400049368, PGSC0003DMG400019179|PGSC0003DMT400049369
K10047
PGSC0003DMG401023603|PGSC0003DMT400060684, PGSC0003DMG401023603|PGSC0003DMT400060682, PGSC0003DMG401023603|PGSC0003DMT400060681, PGSC0003DMG401023603|PGSC0003DMT400060683
04072 Phospholipase D signaling pathway (3)
K00901
PGSC0003DMG400015138|PGSC0003DMT400039153, PGSC0003DMG400021660|PGSC0003DMT400055775, PGSC0003DMG400021660|PGSC0003DMT400055773
K01115
PGSC0003DMG400007848|PGSC0003DMT400020297
K07937
PGSC0003DMG401024957|PGSC0003DMT400064246, PGSC0003DMG401024957|PGSC0003DMT400064247, PGSC0003DMG401024957|PGSC0003DMT400064249, PGSC0003DMG401024957|PGSC0003DMT400064248, PGSC0003DMG401024957|PGSC0003DMT400064243, PGSC0003DMG401024957|PGSC0003DMT400064241, PGSC0003DMG401024957|PGSC0003DMT400064244, PGSC0003DMG401024957|PGSC0003DMT400064245, PGSC0003DMG401024957|PGSC0003DMT400064239, PGSC0003DMG4…
04071 Sphingolipid signaling pathway (1)
K01115
PGSC0003DMG400007848|PGSC0003DMT400020297
04024 cAMP signaling pathway (2)
K00232
PGSC0003DMG400021853|PGSC0003DMT400056249, PGSC0003DMG400021853|PGSC0003DMT400056247, PGSC0003DMG400021853|PGSC0003DMT400056248, PGSC0003DMG400011023|PGSC0003DMT400028640, PGSC0003DMG400011023|PGSC0003DMT400028641
K01115
PGSC0003DMG400007848|PGSC0003DMT400020297
04152 AMPK signaling pathway (3)
K00021
PGSC0003DMG400003461|PGSC0003DMT400008902
K00850
PGSC0003DMG400025455|PGSC0003DMT400065449, PGSC0003DMG400025455|PGSC0003DMT400065450, PGSC0003DMG400025455|PGSC0003DMT400065451, PGSC0003DMG400025455|PGSC0003DMT400065447
K03841
PGSC0003DMG400024109|PGSC0003DMT400061951, PGSC0003DMG400024109|PGSC0003DMT400061949, PGSC0003DMG400024109|PGSC0003DMT400061950, PGSC0003DMG400024109|PGSC0003DMT400061952
04075 Plant hormone signal transduction (13)
K13449
PGSC0003DMG400037874|PGSC0003DMT400088303
K13946
PGSC0003DMG400008504|PGSC0003DMT400021923, PGSC0003DMG400006550|PGSC0003DMT400016760, PGSC0003DMG400019182|PGSC0003DMT400049377
K14431
PGSC0003DMG400012962|PGSC0003DMT400033741, PGSC0003DMG400012962|PGSC0003DMT400033740, PGSC0003DMG400012962|PGSC0003DMT400033743, PGSC0003DMG402023696|PGSC0003DMT400060926
K14432
PGSC0003DMG400002660|PGSC0003DMT400006851, PGSC0003DMG400025889|PGSC0003DMT400066603
K14484
PGSC0003DMG400001498|PGSC0003DMT400003784, PGSC0003DMG400002608|PGSC0003DMT400006710, PGSC0003DMG400002608|PGSC0003DMT400006709, PGSC0003DMG400005338|PGSC0003DMT400013662, PGSC0003DMG400019302|PGSC0003DMT400049677
K14487
PGSC0003DMG400021803|PGSC0003DMT400056122, PGSC0003DMG400021803|PGSC0003DMT400056123, PGSC0003DMG400026186|PGSC0003DMT400067353
K14488
PGSC0003DMG400001648|PGSC0003DMT400004158, PGSC0003DMG401001610|PGSC0003DMT400004082, PGSC0003DMG401001610|PGSC0003DMT400004081, PGSC0003DMG401001610|PGSC0003DMT400004074, PGSC0003DMG401001610|PGSC0003DMT400004075, PGSC0003DMG400003225|PGSC0003DMT400008363, PGSC0003DMG400026010|PGSC0003DMT400066911
K14493
PGSC0003DMG400021991|PGSC0003DMT400056562, PGSC0003DMG400021991|PGSC0003DMT400056563
K14496
PGSC0003DMG400012155|PGSC0003DMT400031686
K14505
PGSC0003DMG401015433|PGSC0003DMT400039904, PGSC0003DMG401015433|PGSC0003DMT400039902
K14508
PGSC0003DMG400029834|PGSC0003DMT400076711, PGSC0003DMG400029834|PGSC0003DMT400076710
K14515
PGSC0003DMG400002914|PGSC0003DMT400007545
K14516
PGSC0003DMG400014594|PGSC0003DMT400037826, PGSC0003DMG400013257|PGSC0003DMT400034490, PGSC0003DMG400014204|PGSC0003DMT400036837
Cellular Processes
Transport and catabolism
04144 Endocytosis (4)
K01115
PGSC0003DMG400007848|PGSC0003DMT400020297
K07904
PGSC0003DMG400013287|PGSC0003DMT400034568, PGSC0003DMG400013287|PGSC0003DMT400034566, PGSC0003DMG400013287|PGSC0003DMT400034567
K07937
PGSC0003DMG401024957|PGSC0003DMT400064246, PGSC0003DMG401024957|PGSC0003DMT400064247, PGSC0003DMG401024957|PGSC0003DMT400064249, PGSC0003DMG401024957|PGSC0003DMT400064248, PGSC0003DMG401024957|PGSC0003DMT400064243, PGSC0003DMG401024957|PGSC0003DMT400064241, PGSC0003DMG401024957|PGSC0003DMT400064244, PGSC0003DMG401024957|PGSC0003DMT400064245, PGSC0003DMG401024957|PGSC0003DMT400064239, PGSC0003DMG4…
K12486
PGSC0003DMG400005035|PGSC0003DMT400012919, PGSC0003DMG400005035|PGSC0003DMT400012918, PGSC0003DMG400005035|PGSC0003DMT400012917, PGSC0003DMG400005035|PGSC0003DMT400012922, PGSC0003DMG400005035|PGSC0003DMT400012916
04145 Phagosome (1)
K07375
PGSC0003DMG400014296|PGSC0003DMT400037094, PGSC0003DMG400014296|PGSC0003DMT400037095, PGSC0003DMG400014296|PGSC0003DMT400037093
04142 Lysosome (4)
K01366
PGSC0003DMG400019033|PGSC0003DMT400048984
K01369
PGSC0003DMG400029390|PGSC0003DMT400075572
K01373
PGSC0003DMG400030957|PGSC0003DMT400079506
K12382
PGSC0003DMG400026572|PGSC0003DMT400068336
04146 Peroxisome (6)
K00232
PGSC0003DMG400021853|PGSC0003DMT400056249, PGSC0003DMG400021853|PGSC0003DMT400056247, PGSC0003DMG400021853|PGSC0003DMT400056248, PGSC0003DMG400011023|PGSC0003DMT400028640, PGSC0003DMG400011023|PGSC0003DMT400028641
K00830
PGSC0003DMG400004652|PGSC0003DMT400011850, PGSC0003DMG400004652|PGSC0003DMT400011851
K01897
PGSC0003DMG400009052|PGSC0003DMT400023374, PGSC0003DMG400009052|PGSC0003DMT400023372, PGSC0003DMG400009052|PGSC0003DMT400023371, PGSC0003DMG400009052|PGSC0003DMT400023370, PGSC0003DMG400009052|PGSC0003DMT400023373, PGSC0003DMG400025174|PGSC0003DMT400064820, PGSC0003DMG400025174|PGSC0003DMT400064819, PGSC0003DMG400025174|PGSC0003DMT400064821, PGSC0003DMG400025174|PGSC0003DMT400064818, PGSC0003DMG4…
K04564
PGSC0003DMG400027577|PGSC0003DMT400070918, PGSC0003DMG400027577|PGSC0003DMT400070921, PGSC0003DMG400027577|PGSC0003DMT400070923, PGSC0003DMG400027577|PGSC0003DMT400070920, PGSC0003DMG400027577|PGSC0003DMT400070924, PGSC0003DMG400027577|PGSC0003DMT400070922, PGSC0003DMG400027577|PGSC0003DMT400070926, PGSC0003DMG400027577|PGSC0003DMT400070925
K11517
PGSC0003DMG400007514|PGSC0003DMT400019434, PGSC0003DMG400007514|PGSC0003DMT400019435, PGSC0003DMG400007514|PGSC0003DMT400019436, PGSC0003DMG400007514|PGSC0003DMT400019433, PGSC0003DMG400007514|PGSC0003DMT400019437, PGSC0003DMG401022901|PGSC0003DMT400058949, PGSC0003DMG403022901|PGSC0003DMT400058958, PGSC0003DMG403022901|PGSC0003DMT400058951, PGSC0003DMG401022901|PGSC0003DMT400058960, PGSC0003DMG4…
K13356
PGSC0003DMG402002698|PGSC0003DMT400006959
04140 Autophagy - animal (1)
K08341
PGSC0003DMG400004802|PGSC0003DMT400012239, PGSC0003DMG400004802|PGSC0003DMT400012240
04138 Autophagy - yeast (1)
K08341
PGSC0003DMG400004802|PGSC0003DMT400012239, PGSC0003DMG400004802|PGSC0003DMT400012240
04136 Autophagy - other (1)
K08341
PGSC0003DMG400004802|PGSC0003DMT400012239, PGSC0003DMG400004802|PGSC0003DMT400012240
04137 Mitophagy - animal (2)
K08341
PGSC0003DMG400004802|PGSC0003DMT400012239, PGSC0003DMG400004802|PGSC0003DMT400012240
K15637
PGSC0003DMG400029722|PGSC0003DMT400076429, PGSC0003DMG400029722|PGSC0003DMT400076431, PGSC0003DMG400029722|PGSC0003DMT400076430
04139 Mitophagy - yeast (1)
K08341
PGSC0003DMG400004802|PGSC0003DMT400012239, PGSC0003DMG400004802|PGSC0003DMT400012240
Cell growth and death
04210 Apoptosis (2)
K01366
PGSC0003DMG400019033|PGSC0003DMT400048984
K01373
PGSC0003DMG400030957|PGSC0003DMT400079506
04216 Ferroptosis (1)
K01897
PGSC0003DMG400009052|PGSC0003DMT400023374, PGSC0003DMG400009052|PGSC0003DMT400023372, PGSC0003DMG400009052|PGSC0003DMT400023371, PGSC0003DMG400009052|PGSC0003DMT400023370, PGSC0003DMG400009052|PGSC0003DMT400023373, PGSC0003DMG400025174|PGSC0003DMT400064820, PGSC0003DMG400025174|PGSC0003DMT400064819, PGSC0003DMG400025174|PGSC0003DMT400064821, PGSC0003DMG400025174|PGSC0003DMT400064818, PGSC0003DMG4…
04217 Necroptosis (2)
K01915
PGSC0003DMG400013235|PGSC0003DMT400034421
K15637
PGSC0003DMG400029722|PGSC0003DMT400076429, PGSC0003DMG400029722|PGSC0003DMT400076431, PGSC0003DMG400029722|PGSC0003DMT400076430
04115 p53 signaling pathway (3)
K04506
PGSC0003DMG400018878|PGSC0003DMT400048587, PGSC0003DMG400018878|PGSC0003DMT400048586
K10144
PGSC0003DMG400030762|PGSC0003DMT400079037
K19748
PGSC0003DMG400019496|PGSC0003DMT400050208
Cellular community - eukaryotes
04540 Gap junction (1)
K07375
PGSC0003DMG400014296|PGSC0003DMT400037094, PGSC0003DMG400014296|PGSC0003DMT400037095, PGSC0003DMG400014296|PGSC0003DMT400037093
Cellular community - prokaryotes
02024 Quorum sensing (1)
K01897
PGSC0003DMG400009052|PGSC0003DMT400023374, PGSC0003DMG400009052|PGSC0003DMT400023372, PGSC0003DMG400009052|PGSC0003DMT400023371, PGSC0003DMG400009052|PGSC0003DMT400023370, PGSC0003DMG400009052|PGSC0003DMT400023373, PGSC0003DMG400025174|PGSC0003DMT400064820, PGSC0003DMG400025174|PGSC0003DMT400064819, PGSC0003DMG400025174|PGSC0003DMT400064821, PGSC0003DMG400025174|PGSC0003DMT400064818, PGSC0003DMG4…
05111 Biofilm formation - Vibrio cholerae (1)
K00640
PGSC0003DMG400001573|PGSC0003DMT400003990, PGSC0003DMG400001573|PGSC0003DMT400003993, PGSC0003DMG400001573|PGSC0003DMT400003992, PGSC0003DMG400001573|PGSC0003DMT400003991, PGSC0003DMG400022181|PGSC0003DMT400057095
02026 Biofilm formation - Escherichia coli (1)
K00703
PGSC0003DMG400001328|PGSC0003DMT400003356, PGSC0003DMG400001328|PGSC0003DMT400003355, PGSC0003DMG400030619|PGSC0003DMT400078688
Organismal Systems
Immune system
04621 NOD-like receptor signaling pathway (1)
K08341
PGSC0003DMG400004802|PGSC0003DMT400012239, PGSC0003DMG400004802|PGSC0003DMT400012240
04622 RIG-I-like receptor signaling pathway (1)
K00863
PGSC0003DMG400026957|PGSC0003DMT400069302
04612 Antigen processing and presentation (2)
K01369
PGSC0003DMG400029390|PGSC0003DMT400075572
K08059
PGSC0003DMG400026649|PGSC0003DMT400068515, PGSC0003DMG400026649|PGSC0003DMT400068516, PGSC0003DMG400026649|PGSC0003DMT400068517
04666 Fc gamma R-mediated phagocytosis (1)
K01115
PGSC0003DMG400007848|PGSC0003DMT400020297
Endocrine system
04910 Insulin signaling pathway (1)
K03841
PGSC0003DMG400024109|PGSC0003DMT400061951, PGSC0003DMG400024109|PGSC0003DMT400061949, PGSC0003DMG400024109|PGSC0003DMT400061950, PGSC0003DMG400024109|PGSC0003DMT400061952
04922 Glucagon signaling pathway (3)
K00850
PGSC0003DMG400025455|PGSC0003DMT400065449, PGSC0003DMG400025455|PGSC0003DMT400065450, PGSC0003DMG400025455|PGSC0003DMT400065451, PGSC0003DMG400025455|PGSC0003DMT400065447
K00873
PGSC0003DMG400024220|PGSC0003DMT400062238
K03841
PGSC0003DMG400024109|PGSC0003DMT400061951, PGSC0003DMG400024109|PGSC0003DMT400061949, PGSC0003DMG400024109|PGSC0003DMT400061950, PGSC0003DMG400024109|PGSC0003DMT400061952
04923 Regulation of lipolysis in adipocytes (1)
K01054
PGSC0003DMG400023465|PGSC0003DMT400060320, PGSC0003DMG400023465|PGSC0003DMT400060321
04920 Adipocytokine signaling pathway (1)
K01897
PGSC0003DMG400009052|PGSC0003DMT400023374, PGSC0003DMG400009052|PGSC0003DMT400023372, PGSC0003DMG400009052|PGSC0003DMT400023371, PGSC0003DMG400009052|PGSC0003DMT400023370, PGSC0003DMG400009052|PGSC0003DMT400023373, PGSC0003DMG400025174|PGSC0003DMT400064820, PGSC0003DMG400025174|PGSC0003DMT400064819, PGSC0003DMG400025174|PGSC0003DMT400064821, PGSC0003DMG400025174|PGSC0003DMT400064818, PGSC0003DMG4…
03320 PPAR signaling pathway (3)
K00029
PGSC0003DMG400033874|PGSC0003DMT400084201
K00232
PGSC0003DMG400021853|PGSC0003DMT400056249, PGSC0003DMG400021853|PGSC0003DMT400056247, PGSC0003DMG400021853|PGSC0003DMT400056248, PGSC0003DMG400011023|PGSC0003DMT400028640, PGSC0003DMG400011023|PGSC0003DMT400028641
K01897
PGSC0003DMG400009052|PGSC0003DMT400023374, PGSC0003DMG400009052|PGSC0003DMT400023372, PGSC0003DMG400009052|PGSC0003DMT400023371, PGSC0003DMG400009052|PGSC0003DMT400023370, PGSC0003DMG400009052|PGSC0003DMT400023373, PGSC0003DMG400025174|PGSC0003DMT400064820, PGSC0003DMG400025174|PGSC0003DMT400064819, PGSC0003DMG400025174|PGSC0003DMT400064821, PGSC0003DMG400025174|PGSC0003DMT400064818, PGSC0003DMG4…
04912 GnRH signaling pathway (1)
K01115
PGSC0003DMG400007848|PGSC0003DMT400020297
04919 Thyroid hormone signaling pathway (1)
K05857
PGSC0003DMG400019179|PGSC0003DMT400049366, PGSC0003DMG400019179|PGSC0003DMT400049367, PGSC0003DMG400019179|PGSC0003DMT400049368, PGSC0003DMG400019179|PGSC0003DMT400049369
04928 Parathyroid hormone synthesis, secretion and action (1)
K01115
PGSC0003DMG400007848|PGSC0003DMT400020297
Digestive system
04972 Pancreatic secretion (1)
K07904
PGSC0003DMG400013287|PGSC0003DMT400034568, PGSC0003DMG400013287|PGSC0003DMT400034566, PGSC0003DMG400013287|PGSC0003DMT400034567
04976 Bile secretion (1)
K00021
PGSC0003DMG400003461|PGSC0003DMT400008902
04975 Fat digestion and absorption (1)
K14455
PGSC0003DMG400006678|PGSC0003DMT400017111, PGSC0003DMG400006678|PGSC0003DMT400017110, PGSC0003DMG400006678|PGSC0003DMT400017112
Excretory system
04962 Vasopressin-regulated water reabsorption (1)
K07904
PGSC0003DMG400013287|PGSC0003DMT400034568, PGSC0003DMG400013287|PGSC0003DMT400034566, PGSC0003DMG400013287|PGSC0003DMT400034567
04961 Endocrine and other factor-regulated calcium reabsorption (1)
K07904
PGSC0003DMG400013287|PGSC0003DMT400034568, PGSC0003DMG400013287|PGSC0003DMT400034566, PGSC0003DMG400013287|PGSC0003DMT400034567
04964 Proximal tubule bicarbonate reclamation (1)
K00025
PGSC0003DMG400026029|PGSC0003DMT400066961, PGSC0003DMG400026029|PGSC0003DMT400066960
Nervous system
04724 Glutamatergic synapse (2)
K01115
PGSC0003DMG400007848|PGSC0003DMT400020297
K01915
PGSC0003DMG400013235|PGSC0003DMT400034421
04727 GABAergic synapse (2)
K01915
PGSC0003DMG400013235|PGSC0003DMT400034421
K08341
PGSC0003DMG400004802|PGSC0003DMT400012239, PGSC0003DMG400004802|PGSC0003DMT400012240
04723 Retrograde endocannabinoid signaling (1)
K01054
PGSC0003DMG400023465|PGSC0003DMT400060320, PGSC0003DMG400023465|PGSC0003DMT400060321
Development and regeneration
04361 Axon regeneration (2)
K00901
PGSC0003DMG400015138|PGSC0003DMT400039153, PGSC0003DMG400021660|PGSC0003DMT400055775, PGSC0003DMG400021660|PGSC0003DMT400055773
K11593
PGSC0003DMG400020685|PGSC0003DMT400053301, PGSC0003DMG400030166|PGSC0003DMT400077569
Aging
04211 Longevity regulating pathway (1)
K04564
PGSC0003DMG400027577|PGSC0003DMT400070918, PGSC0003DMG400027577|PGSC0003DMT400070921, PGSC0003DMG400027577|PGSC0003DMT400070923, PGSC0003DMG400027577|PGSC0003DMT400070920, PGSC0003DMG400027577|PGSC0003DMT400070924, PGSC0003DMG400027577|PGSC0003DMT400070922, PGSC0003DMG400027577|PGSC0003DMT400070926, PGSC0003DMG400027577|PGSC0003DMT400070925
04212 Longevity regulating pathway - worm (4)
K00799
PGSC0003DMG400002167|PGSC0003DMT400005545, PGSC0003DMG400002167|PGSC0003DMT400005544, PGSC0003DMG402011367|PGSC0003DMT400029559, PGSC0003DMG402011367|PGSC0003DMT400029563, PGSC0003DMG400015726|PGSC0003DMT400040670, PGSC0003DMG400014657|PGSC0003DMT400037996, PGSC0003DMG402011367|PGSC0003DMT400029561, PGSC0003DMG400014657|PGSC0003DMT400037995, PGSC0003DMG400025242|PGSC0003DMT400064984, PGSC0003DMG4…
K04564
PGSC0003DMG400027577|PGSC0003DMT400070918, PGSC0003DMG400027577|PGSC0003DMT400070921, PGSC0003DMG400027577|PGSC0003DMT400070923, PGSC0003DMG400027577|PGSC0003DMT400070920, PGSC0003DMG400027577|PGSC0003DMT400070924, PGSC0003DMG400027577|PGSC0003DMT400070922, PGSC0003DMG400027577|PGSC0003DMT400070926, PGSC0003DMG400027577|PGSC0003DMT400070925
K08341
PGSC0003DMG400004802|PGSC0003DMT400012239, PGSC0003DMG400004802|PGSC0003DMT400012240
K13356
PGSC0003DMG402002698|PGSC0003DMT400006959
04213 Longevity regulating pathway - multiple species (1)
K04564
PGSC0003DMG400027577|PGSC0003DMT400070918, PGSC0003DMG400027577|PGSC0003DMT400070921, PGSC0003DMG400027577|PGSC0003DMT400070923, PGSC0003DMG400027577|PGSC0003DMT400070920, PGSC0003DMG400027577|PGSC0003DMT400070924, PGSC0003DMG400027577|PGSC0003DMT400070922, PGSC0003DMG400027577|PGSC0003DMT400070926, PGSC0003DMG400027577|PGSC0003DMT400070925
Environmental adaptation
04714 Thermogenesis (2)
K01054
PGSC0003DMG400023465|PGSC0003DMT400060320, PGSC0003DMG400023465|PGSC0003DMT400060321
K01897
PGSC0003DMG400009052|PGSC0003DMT400023374, PGSC0003DMG400009052|PGSC0003DMT400023372, PGSC0003DMG400009052|PGSC0003DMT400023371, PGSC0003DMG400009052|PGSC0003DMT400023370, PGSC0003DMG400009052|PGSC0003DMT400023373, PGSC0003DMG400025174|PGSC0003DMT400064820, PGSC0003DMG400025174|PGSC0003DMT400064819, PGSC0003DMG400025174|PGSC0003DMT400064821, PGSC0003DMG400025174|PGSC0003DMT400064818, PGSC0003DMG4…
04626 Plant-pathogen interaction (10)
K01373
PGSC0003DMG400030957|PGSC0003DMT400079506
K05391
PGSC0003DMG400001441|PGSC0003DMT400003651, PGSC0003DMG400001441|PGSC0003DMT400003650
K13412
PGSC0003DMG400009883|PGSC0003DMT400025579, PGSC0003DMG400009883|PGSC0003DMT400025580, PGSC0003DMG400009883|PGSC0003DMT400025581, PGSC0003DMG400013183|PGSC0003DMT400034291, PGSC0003DMG400010704|PGSC0003DMT400027809, PGSC0003DMG400027527|PGSC0003DMT400070799, PGSC0003DMG400027527|PGSC0003DMT400070801
K13424
PGSC0003DMG400016769|PGSC0003DMT400043204, PGSC0003DMG400016769|PGSC0003DMT400043205, PGSC0003DMG400016769|PGSC0003DMT400043206, PGSC0003DMG400016769|PGSC0003DMT400043203
K13432
PGSC0003DMG400016006|PGSC0003DMT400041331
K13448
PGSC0003DMG402025892|PGSC0003DMT400066610
K13449
PGSC0003DMG400037874|PGSC0003DMT400088303
K13457
PGSC0003DMG400025259|PGSC0003DMT400065022, PGSC0003DMG400025259|PGSC0003DMT400065023
K13459
PGSC0003DMG400013165|PGSC0003DMT400034242
K15397
PGSC0003DMG400007390|PGSC0003DMT400019063, PGSC0003DMG400015553|PGSC0003DMT400040199
Human Diseases
Cancer: overview
05200 Pathways in cancer (2)
K00799
PGSC0003DMG400002167|PGSC0003DMT400005545, PGSC0003DMG400002167|PGSC0003DMT400005544, PGSC0003DMG402011367|PGSC0003DMT400029559, PGSC0003DMG402011367|PGSC0003DMT400029563, PGSC0003DMG400015726|PGSC0003DMT400040670, PGSC0003DMG400014657|PGSC0003DMT400037996, PGSC0003DMG402011367|PGSC0003DMT400029561, PGSC0003DMG400014657|PGSC0003DMT400037995, PGSC0003DMG400025242|PGSC0003DMT400064984, PGSC0003DMG4…
K01115
PGSC0003DMG400007848|PGSC0003DMT400020297
05205 Proteoglycans in cancer (1)
K07964
PGSC0003DMG400011026|PGSC0003DMT400028645, PGSC0003DMG400011026|PGSC0003DMT400028646, PGSC0003DMG400028325|PGSC0003DMT400072799
05204 Chemical carcinogenesis (4)
K00079
PGSC0003DMG400014447|PGSC0003DMT400037433
K00121
PGSC0003DMG400014870|PGSC0003DMT400038524, PGSC0003DMG400014870|PGSC0003DMT400038523, PGSC0003DMG400014870|PGSC0003DMT400038521, PGSC0003DMG400014870|PGSC0003DMT400038525, PGSC0003DMG400014872|PGSC0003DMT400038529
K00799
PGSC0003DMG400002167|PGSC0003DMT400005545, PGSC0003DMG400002167|PGSC0003DMT400005544, PGSC0003DMG402011367|PGSC0003DMT400029559, PGSC0003DMG402011367|PGSC0003DMT400029563, PGSC0003DMG400015726|PGSC0003DMT400040670, PGSC0003DMG400014657|PGSC0003DMT400037996, PGSC0003DMG402011367|PGSC0003DMT400029561, PGSC0003DMG400014657|PGSC0003DMT400037995, PGSC0003DMG400025242|PGSC0003DMT400064984, PGSC0003DMG4…
K07424
PGSC0003DMG400002351|PGSC0003DMT400006045, PGSC0003DMG400009620|PGSC0003DMT400024886, PGSC0003DMG400006692|PGSC0003DMT400017153
05203 Viral carcinogenesis (1)
K00873
PGSC0003DMG400024220|PGSC0003DMT400062238
05230 Central carbon metabolism in cancer (2)
K00850
PGSC0003DMG400025455|PGSC0003DMT400065449, PGSC0003DMG400025455|PGSC0003DMT400065450, PGSC0003DMG400025455|PGSC0003DMT400065451, PGSC0003DMG400025455|PGSC0003DMT400065447
K00873
PGSC0003DMG400024220|PGSC0003DMT400062238
05231 Choline metabolism in cancer (3)
K00901
PGSC0003DMG400015138|PGSC0003DMT400039153, PGSC0003DMG400021660|PGSC0003DMT400055775, PGSC0003DMG400021660|PGSC0003DMT400055773
K01115
PGSC0003DMG400007848|PGSC0003DMT400020297
K14156
PGSC0003DMG400025081|PGSC0003DMT400064547, PGSC0003DMG400025081|PGSC0003DMT400064545
Cancer: specific types
05212 Pancreatic cancer (1)
K01115
PGSC0003DMG400007848|PGSC0003DMT400020297
05225 Hepatocellular carcinoma (1)
K00799
PGSC0003DMG400002167|PGSC0003DMT400005545, PGSC0003DMG400002167|PGSC0003DMT400005544, PGSC0003DMG402011367|PGSC0003DMT400029559, PGSC0003DMG402011367|PGSC0003DMT400029563, PGSC0003DMG400015726|PGSC0003DMT400040670, PGSC0003DMG400014657|PGSC0003DMT400037996, PGSC0003DMG402011367|PGSC0003DMT400029561, PGSC0003DMG400014657|PGSC0003DMT400037995, PGSC0003DMG400025242|PGSC0003DMT400064984, PGSC0003DMG4…
Neurodegenerative disease
05016 Huntington disease (1)
K04564
PGSC0003DMG400027577|PGSC0003DMT400070918, PGSC0003DMG400027577|PGSC0003DMT400070921, PGSC0003DMG400027577|PGSC0003DMT400070923, PGSC0003DMG400027577|PGSC0003DMT400070920, PGSC0003DMG400027577|PGSC0003DMT400070924, PGSC0003DMG400027577|PGSC0003DMT400070922, PGSC0003DMG400027577|PGSC0003DMT400070926, PGSC0003DMG400027577|PGSC0003DMT400070925
Substance dependence
05034 Alcoholism (1)
K15014
PGSC0003DMG400030905|PGSC0003DMT400079393, PGSC0003DMG400030905|PGSC0003DMT400079394
Cardiovascular disease
05418 Fluid shear stress and atherosclerosis (1)
K00799
PGSC0003DMG400002167|PGSC0003DMT400005545, PGSC0003DMG400002167|PGSC0003DMT400005544, PGSC0003DMG402011367|PGSC0003DMT400029559, PGSC0003DMG402011367|PGSC0003DMT400029563, PGSC0003DMG400015726|PGSC0003DMT400040670, PGSC0003DMG400014657|PGSC0003DMT400037996, PGSC0003DMG402011367|PGSC0003DMT400029561, PGSC0003DMG400014657|PGSC0003DMT400037995, PGSC0003DMG400025242|PGSC0003DMT400064984, PGSC0003DMG4…
Endocrine and metabolic disease
04930 Type II diabetes mellitus (1)
K00873
PGSC0003DMG400024220|PGSC0003DMT400062238
04933 AGE-RAGE signaling pathway in diabetic complications (1)
K05857
PGSC0003DMG400019179|PGSC0003DMT400049366, PGSC0003DMG400019179|PGSC0003DMT400049367, PGSC0003DMG400019179|PGSC0003DMT400049368, PGSC0003DMG400019179|PGSC0003DMT400049369
Infectious disease: bacterial
05110 Vibrio cholerae infection (1)
K07937
PGSC0003DMG401024957|PGSC0003DMT400064246, PGSC0003DMG401024957|PGSC0003DMT400064247, PGSC0003DMG401024957|PGSC0003DMT400064249, PGSC0003DMG401024957|PGSC0003DMT400064248, PGSC0003DMG401024957|PGSC0003DMT400064243, PGSC0003DMG401024957|PGSC0003DMT400064241, PGSC0003DMG401024957|PGSC0003DMT400064244, PGSC0003DMG401024957|PGSC0003DMT400064245, PGSC0003DMG401024957|PGSC0003DMT400064239, PGSC0003DMG4…
05130 Pathogenic Escherichia coli infection (2)
K07375
PGSC0003DMG400014296|PGSC0003DMT400037094, PGSC0003DMG400014296|PGSC0003DMT400037095, PGSC0003DMG400014296|PGSC0003DMT400037093
K07937
PGSC0003DMG401024957|PGSC0003DMT400064246, PGSC0003DMG401024957|PGSC0003DMT400064247, PGSC0003DMG401024957|PGSC0003DMT400064249, PGSC0003DMG401024957|PGSC0003DMT400064248, PGSC0003DMG401024957|PGSC0003DMT400064243, PGSC0003DMG401024957|PGSC0003DMT400064241, PGSC0003DMG401024957|PGSC0003DMT400064244, PGSC0003DMG401024957|PGSC0003DMT400064245, PGSC0003DMG401024957|PGSC0003DMT400064239, PGSC0003DMG4…
05132 Salmonella infection (1)
K07937
PGSC0003DMG401024957|PGSC0003DMT400064246, PGSC0003DMG401024957|PGSC0003DMT400064247, PGSC0003DMG401024957|PGSC0003DMT400064249, PGSC0003DMG401024957|PGSC0003DMT400064248, PGSC0003DMG401024957|PGSC0003DMT400064243, PGSC0003DMG401024957|PGSC0003DMT400064241, PGSC0003DMG401024957|PGSC0003DMT400064244, PGSC0003DMG401024957|PGSC0003DMT400064245, PGSC0003DMG401024957|PGSC0003DMT400064239, PGSC0003DMG4…
05131 Shigellosis (3)
K05857
PGSC0003DMG400019179|PGSC0003DMT400049366, PGSC0003DMG400019179|PGSC0003DMT400049367, PGSC0003DMG400019179|PGSC0003DMT400049368, PGSC0003DMG400019179|PGSC0003DMT400049369
K07937
PGSC0003DMG401024957|PGSC0003DMT400064246, PGSC0003DMG401024957|PGSC0003DMT400064247, PGSC0003DMG401024957|PGSC0003DMT400064249, PGSC0003DMG401024957|PGSC0003DMT400064248, PGSC0003DMG401024957|PGSC0003DMT400064243, PGSC0003DMG401024957|PGSC0003DMT400064241, PGSC0003DMG401024957|PGSC0003DMT400064244, PGSC0003DMG401024957|PGSC0003DMT400064245, PGSC0003DMG401024957|PGSC0003DMT400064239, PGSC0003DMG4…
K08341
PGSC0003DMG400004802|PGSC0003DMT400012239, PGSC0003DMG400004802|PGSC0003DMT400012240
05134 Legionellosis (2)
K03231
PGSC0003DMG400019677|PGSC0003DMT400050663, PGSC0003DMG400019677|PGSC0003DMT400050664
K07937
PGSC0003DMG401024957|PGSC0003DMT400064246, PGSC0003DMG401024957|PGSC0003DMT400064247, PGSC0003DMG401024957|PGSC0003DMT400064249, PGSC0003DMG401024957|PGSC0003DMT400064248, PGSC0003DMG401024957|PGSC0003DMT400064243, PGSC0003DMG401024957|PGSC0003DMT400064241, PGSC0003DMG401024957|PGSC0003DMT400064244, PGSC0003DMG401024957|PGSC0003DMT400064245, PGSC0003DMG401024957|PGSC0003DMT400064239, PGSC0003DMG4…
Infectious disease: viral
05162 Measles (1)
K10144
PGSC0003DMG400030762|PGSC0003DMT400079037
05164 Influenza A (1)
K07904
PGSC0003DMG400013287|PGSC0003DMT400034568, PGSC0003DMG400013287|PGSC0003DMT400034566, PGSC0003DMG400013287|PGSC0003DMT400034567
05167 Kaposi sarcoma-associated herpesvirus infection (1)
K08341
PGSC0003DMG400004802|PGSC0003DMT400012239, PGSC0003DMG400004802|PGSC0003DMT400012240
05165 Human papillomavirus infection (1)
K00873
PGSC0003DMG400024220|PGSC0003DMT400062238
Infectious disease: parasitic
05145 Toxoplasmosis (1)
K13412
PGSC0003DMG400009883|PGSC0003DMT400025579, PGSC0003DMG400009883|PGSC0003DMT400025580, PGSC0003DMG400009883|PGSC0003DMT400025581, PGSC0003DMG400013183|PGSC0003DMT400034291, PGSC0003DMG400010704|PGSC0003DMT400027809, PGSC0003DMG400027527|PGSC0003DMT400070799, PGSC0003DMG400027527|PGSC0003DMT400070801
05140 Leishmaniasis (1)
K03231
PGSC0003DMG400019677|PGSC0003DMT400050663, PGSC0003DMG400019677|PGSC0003DMT400050664
Drug resistance: antineoplastic
01524 Platinum drug resistance (2)
K00799
PGSC0003DMG400002167|PGSC0003DMT400005545, PGSC0003DMG400002167|PGSC0003DMT400005544, PGSC0003DMG402011367|PGSC0003DMT400029559, PGSC0003DMG402011367|PGSC0003DMT400029563, PGSC0003DMG400015726|PGSC0003DMT400040670, PGSC0003DMG400014657|PGSC0003DMT400037996, PGSC0003DMG402011367|PGSC0003DMT400029561, PGSC0003DMG400014657|PGSC0003DMT400037995, PGSC0003DMG400025242|PGSC0003DMT400064984, PGSC0003DMG4…
K17686
PGSC0003DMG400012347|PGSC0003DMT400032160

## Sheet: S4.3
S4.1 Table: Detailed information regarding comparing gene expression profile using KEGG mapper reconstruction comparing SII vs SIII
KEGG Mapper Reconstruction Result
Pathway (89)
Metabolism
Global and overview maps
01100 Metabolic pathways (32)
K00166
PGSC0003DMG400024860|PGSC0003DMT400063962
K00218
PGSC0003DMG400025007|PGSC0003DMT400064369, PGSC0003DMG400015356|PGSC0003DMT400039734, PGSC0003DMG400015356|PGSC0003DMT400039733
K00253
PGSC0003DMG400026901|PGSC0003DMT400069152
K00430
PGSC0003DMG400011640|PGSC0003DMT400030402, PGSC0003DMG400014055|PGSC0003DMT400036487
K00457
PGSC0003DMG400017707|PGSC0003DMT400045647
K00826
PGSC0003DMG402011540|PGSC0003DMT400030121, PGSC0003DMG402011540|PGSC0003DMT400030118
K00827
PGSC0003DMG400011868|PGSC0003DMT400030976
K00830
PGSC0003DMG400004652|PGSC0003DMT400011851, PGSC0003DMG400004652|PGSC0003DMT400011850
K00850
PGSC0003DMG400025455|PGSC0003DMT400065450, PGSC0003DMG400025455|PGSC0003DMT400065449, PGSC0003DMG400025455|PGSC0003DMT400065447, PGSC0003DMG400025455|PGSC0003DMT400065451
K01051
PGSC0003DMG400005206|PGSC0003DMT400013351, PGSC0003DMG400005206|PGSC0003DMT400013350
K01100
PGSC0003DMG400027125|PGSC0003DMT400069750, PGSC0003DMG400027125|PGSC0003DMT400069751
K01602
PGSC0003DMG400019584|PGSC0003DMT400050381
K01620
PGSC0003DMG400011499|PGSC0003DMT400029950, PGSC0003DMG400011499|PGSC0003DMT400029948, PGSC0003DMG400011499|PGSC0003DMT400029947, PGSC0003DMG400011499|PGSC0003DMT400029949
K01648
PGSC0003DMG400029179|PGSC0003DMT400075021
K01723
PGSC0003DMG400010557|PGSC0003DMT400027377
K01897
PGSC0003DMG400025174|PGSC0003DMT400064819, PGSC0003DMG400025174|PGSC0003DMT400064817, PGSC0003DMG400025174|PGSC0003DMT400064820, PGSC0003DMG400025174|PGSC0003DMT400064818, PGSC0003DMG400025174|PGSC0003DMT400064821, PGSC0003DMG400025174|PGSC0003DMT400064823
K01937
PGSC0003DMG400021499|PGSC0003DMT400055376, PGSC0003DMG400021499|PGSC0003DMT400055377, PGSC0003DMG400021499|PGSC0003DMT400055378, PGSC0003DMG400021499|PGSC0003DMT400055375
K03146
PGSC0003DMG400019257|PGSC0003DMT400049574
K03661
PGSC0003DMG400007564|PGSC0003DMT400019560
K05857
PGSC0003DMG400019179|PGSC0003DMT400049366, PGSC0003DMG400019179|PGSC0003DMT400049369, PGSC0003DMG400019179|PGSC0003DMT400049367, PGSC0003DMG400019179|PGSC0003DMT400049368
K05933
PGSC0003DMG400021476|PGSC0003DMT400055332, PGSC0003DMG400021476|PGSC0003DMT400055331
K08908
PGSC0003DMG400014386|PGSC0003DMT400037285
K08912
PGSC0003DMG400008301|PGSC0003DMT400021392
K08916
PGSC0003DMG400026500|PGSC0003DMT400068129
K09590
PGSC0003DMG400001374|PGSC0003DMT400003477
K09840
PGSC0003DMG400001969|PGSC0003DMT400004981, PGSC0003DMG400001969|PGSC0003DMT400004980, PGSC0003DMG400027633|PGSC0003DMT400071048
K10527
PGSC0003DMG400003906|PGSC0003DMT400009983, PGSC0003DMG400003906|PGSC0003DMT400009981, PGSC0003DMG400003906|PGSC0003DMT400009982
K11517
PGSC0003DMG400027654|PGSC0003DMT400071115
K13065
PGSC0003DMG400018700|PGSC0003DMT400048130, PGSC0003DMG400018700|PGSC0003DMT400048131
K14674
PGSC0003DMG400008164|PGSC0003DMT400021082, PGSC0003DMG400008164|PGSC0003DMT400021080, PGSC0003DMG400008164|PGSC0003DMT400021081
K15397
PGSC0003DMG400005563|PGSC0003DMT400014189, PGSC0003DMG400005563|PGSC0003DMT400014188, PGSC0003DMG400007390|PGSC0003DMT400019063, PGSC0003DMG400015553|PGSC0003DMT400040199
K16871
PGSC0003DMG400024275|PGSC0003DMT400062373, PGSC0003DMG400024275|PGSC0003DMT400062374, PGSC0003DMG400024275|PGSC0003DMT400062372, PGSC0003DMG400024275|PGSC0003DMT400062370, PGSC0003DMG400024275|PGSC0003DMT400062368, PGSC0003DMG400024275|PGSC0003DMT400062369, PGSC0003DMG400024275|PGSC0003DMT400062371
01110 Biosynthesis of secondary metabolites (22)
K00166
PGSC0003DMG400024860|PGSC0003DMT400063962
K00218
PGSC0003DMG400025007|PGSC0003DMT400064369, PGSC0003DMG400015356|PGSC0003DMT400039734, PGSC0003DMG400015356|PGSC0003DMT400039733
K00430
PGSC0003DMG400011640|PGSC0003DMT400030402, PGSC0003DMG400014055|PGSC0003DMT400036487
K00826
PGSC0003DMG402011540|PGSC0003DMT400030121, PGSC0003DMG402011540|PGSC0003DMT400030118
K00827
PGSC0003DMG400011868|PGSC0003DMT400030976
K00830
PGSC0003DMG400004652|PGSC0003DMT400011851, PGSC0003DMG400004652|PGSC0003DMT400011850
K00850
PGSC0003DMG400025455|PGSC0003DMT400065450, PGSC0003DMG400025455|PGSC0003DMT400065449, PGSC0003DMG400025455|PGSC0003DMT400065447, PGSC0003DMG400025455|PGSC0003DMT400065451
K01602
PGSC0003DMG400019584|PGSC0003DMT400050381
K01620
PGSC0003DMG400011499|PGSC0003DMT400029950, PGSC0003DMG400011499|PGSC0003DMT400029948, PGSC0003DMG400011499|PGSC0003DMT400029947, PGSC0003DMG400011499|PGSC0003DMT400029949
K01648
PGSC0003DMG400029179|PGSC0003DMT400075021
K01723
PGSC0003DMG400010557|PGSC0003DMT400027377
K04125
PGSC0003DMG400021095|PGSC0003DMT400054348
K05933
PGSC0003DMG400021476|PGSC0003DMT400055332, PGSC0003DMG400021476|PGSC0003DMT400055331
K09590
PGSC0003DMG400001374|PGSC0003DMT400003477
K09840
PGSC0003DMG400001969|PGSC0003DMT400004981, PGSC0003DMG400001969|PGSC0003DMT400004980, PGSC0003DMG400027633|PGSC0003DMT400071048
K10527
PGSC0003DMG400003906|PGSC0003DMT400009983, PGSC0003DMG400003906|PGSC0003DMT400009981, PGSC0003DMG400003906|PGSC0003DMT400009982
K11517
PGSC0003DMG400027654|PGSC0003DMT400071115
K13065
PGSC0003DMG400018700|PGSC0003DMT400048130, PGSC0003DMG400018700|PGSC0003DMT400048131
K13496
PGSC0003DMG400028632|PGSC0003DMT400073709
K14674
PGSC0003DMG400008164|PGSC0003DMT400021082, PGSC0003DMG400008164|PGSC0003DMT400021080, PGSC0003DMG400008164|PGSC0003DMT400021081
K15397
PGSC0003DMG400005563|PGSC0003DMT400014189, PGSC0003DMG400005563|PGSC0003DMT400014188, PGSC0003DMG400007390|PGSC0003DMT400019063, PGSC0003DMG400015553|PGSC0003DMT400040199
K22772
PGSC0003DMG400024344|PGSC0003DMT400062562
01120 Microbial metabolism in diverse environments (8)
K00830
PGSC0003DMG400004652|PGSC0003DMT400011851, PGSC0003DMG400004652|PGSC0003DMT400011850
K00850
PGSC0003DMG400025455|PGSC0003DMT400065450, PGSC0003DMG400025455|PGSC0003DMT400065449, PGSC0003DMG400025455|PGSC0003DMT400065447, PGSC0003DMG400025455|PGSC0003DMT400065451
K01100
PGSC0003DMG400027125|PGSC0003DMT400069750, PGSC0003DMG400027125|PGSC0003DMT400069751
K01602
PGSC0003DMG400019584|PGSC0003DMT400050381
K01620
PGSC0003DMG400011499|PGSC0003DMT400029950, PGSC0003DMG400011499|PGSC0003DMT400029948, PGSC0003DMG400011499|PGSC0003DMT400029947, PGSC0003DMG400011499|PGSC0003DMT400029949
K01648
PGSC0003DMG400029179|PGSC0003DMT400075021
K11517
PGSC0003DMG400027654|PGSC0003DMT400071115
K16871
PGSC0003DMG400024275|PGSC0003DMT400062373, PGSC0003DMG400024275|PGSC0003DMT400062374, PGSC0003DMG400024275|PGSC0003DMT400062372, PGSC0003DMG400024275|PGSC0003DMT400062370, PGSC0003DMG400024275|PGSC0003DMT400062368, PGSC0003DMG400024275|PGSC0003DMT400062369, PGSC0003DMG400024275|PGSC0003DMT400062371
01130 Biosynthesis of antibiotics (8)
K00166
PGSC0003DMG400024860|PGSC0003DMT400063962
K00826
PGSC0003DMG402011540|PGSC0003DMT400030121, PGSC0003DMG402011540|PGSC0003DMT400030118
K00830
PGSC0003DMG400004652|PGSC0003DMT400011851, PGSC0003DMG400004652|PGSC0003DMT400011850
K00850
PGSC0003DMG400025455|PGSC0003DMT400065450, PGSC0003DMG400025455|PGSC0003DMT400065449, PGSC0003DMG400025455|PGSC0003DMT400065447, PGSC0003DMG400025455|PGSC0003DMT400065451
K01602
PGSC0003DMG400019584|PGSC0003DMT400050381
K01620
PGSC0003DMG400011499|PGSC0003DMT400029950, PGSC0003DMG400011499|PGSC0003DMT400029948, PGSC0003DMG400011499|PGSC0003DMT400029947, PGSC0003DMG400011499|PGSC0003DMT400029949
K01648
PGSC0003DMG400029179|PGSC0003DMT400075021
K11517
PGSC0003DMG400027654|PGSC0003DMT400071115
01200 Carbon metabolism (5)
K00830
PGSC0003DMG400004652|PGSC0003DMT400011851, PGSC0003DMG400004652|PGSC0003DMT400011850
K00850
PGSC0003DMG400025455|PGSC0003DMT400065450, PGSC0003DMG400025455|PGSC0003DMT400065449, PGSC0003DMG400025455|PGSC0003DMT400065447, PGSC0003DMG400025455|PGSC0003DMT400065451
K01100
PGSC0003DMG400027125|PGSC0003DMT400069750, PGSC0003DMG400027125|PGSC0003DMT400069751
K01602
PGSC0003DMG400019584|PGSC0003DMT400050381
K11517
PGSC0003DMG400027654|PGSC0003DMT400071115
01210 2-Oxocarboxylic acid metabolism (1)
K00826
PGSC0003DMG402011540|PGSC0003DMT400030121, PGSC0003DMG402011540|PGSC0003DMT400030118
01212 Fatty acid metabolism (2)
K01897
PGSC0003DMG400025174|PGSC0003DMT400064819, PGSC0003DMG400025174|PGSC0003DMT400064817, PGSC0003DMG400025174|PGSC0003DMT400064820, PGSC0003DMG400025174|PGSC0003DMT400064818, PGSC0003DMG400025174|PGSC0003DMT400064821, PGSC0003DMG400025174|PGSC0003DMT400064823
K10527
PGSC0003DMG400003906|PGSC0003DMT400009983, PGSC0003DMG400003906|PGSC0003DMT400009981, PGSC0003DMG400003906|PGSC0003DMT400009982
01230 Biosynthesis of amino acids (3)
K00826
PGSC0003DMG402011540|PGSC0003DMT400030121, PGSC0003DMG402011540|PGSC0003DMT400030118
K00850
PGSC0003DMG400025455|PGSC0003DMT400065450, PGSC0003DMG400025455|PGSC0003DMT400065449, PGSC0003DMG400025455|PGSC0003DMT400065447, PGSC0003DMG400025455|PGSC0003DMT400065451
K01620
PGSC0003DMG400011499|PGSC0003DMT400029950, PGSC0003DMG400011499|PGSC0003DMT400029948, PGSC0003DMG400011499|PGSC0003DMT400029947, PGSC0003DMG400011499|PGSC0003DMT400029949
Carbohydrate metabolism
00010 Glycolysis / Gluconeogenesis (1)
K00850
PGSC0003DMG400025455|PGSC0003DMT400065450, PGSC0003DMG400025455|PGSC0003DMT400065449, PGSC0003DMG400025455|PGSC0003DMT400065447, PGSC0003DMG400025455|PGSC0003DMT400065451
00020 Citrate cycle (TCA cycle) (1)
K01648
PGSC0003DMG400029179|PGSC0003DMT400075021
00030 Pentose phosphate pathway (1)
K00850
PGSC0003DMG400025455|PGSC0003DMT400065450, PGSC0003DMG400025455|PGSC0003DMT400065449, PGSC0003DMG400025455|PGSC0003DMT400065447, PGSC0003DMG400025455|PGSC0003DMT400065451
00040 Pentose and glucuronate interconversions (1)
K01051
PGSC0003DMG400005206|PGSC0003DMT400013351, PGSC0003DMG400005206|PGSC0003DMT400013350
00051 Fructose and mannose metabolism (1)
K00850
PGSC0003DMG400025455|PGSC0003DMT400065450, PGSC0003DMG400025455|PGSC0003DMT400065449, PGSC0003DMG400025455|PGSC0003DMT400065447, PGSC0003DMG400025455|PGSC0003DMT400065451
00052 Galactose metabolism (1)
K00850
PGSC0003DMG400025455|PGSC0003DMT400065450, PGSC0003DMG400025455|PGSC0003DMT400065449, PGSC0003DMG400025455|PGSC0003DMT400065447, PGSC0003DMG400025455|PGSC0003DMT400065451
00630 Glyoxylate and dicarboxylate metabolism (3)
K00830
PGSC0003DMG400004652|PGSC0003DMT400011851, PGSC0003DMG400004652|PGSC0003DMT400011850
K01602
PGSC0003DMG400019584|PGSC0003DMT400050381
K11517
PGSC0003DMG400027654|PGSC0003DMT400071115
00640 Propanoate metabolism (1)
K00166
PGSC0003DMG400024860|PGSC0003DMT400063962
00650 Butanoate metabolism (1)
K16871
PGSC0003DMG400024275|PGSC0003DMT400062373, PGSC0003DMG400024275|PGSC0003DMT400062374, PGSC0003DMG400024275|PGSC0003DMT400062372, PGSC0003DMG400024275|PGSC0003DMT400062370, PGSC0003DMG400024275|PGSC0003DMT400062368, PGSC0003DMG400024275|PGSC0003DMT400062369, PGSC0003DMG400024275|PGSC0003DMT400062371
00562 Inositol phosphate metabolism (1)
K05857
PGSC0003DMG400019179|PGSC0003DMT400049366, PGSC0003DMG400019179|PGSC0003DMT400049369, PGSC0003DMG400019179|PGSC0003DMT400049367, PGSC0003DMG400019179|PGSC0003DMT400049368
Energy metabolism
00190 Oxidative phosphorylation (1)
K03661
PGSC0003DMG400007564|PGSC0003DMT400019560
00195 Photosynthesis (4)
K02716
PGSC0003DMG400002782|PGSC0003DMT400007189
K02717
PGSC0003DMG400000926|PGSC0003DMT400002421, PGSC0003DMG400000926|PGSC0003DMT400002422
K02721
PGSC0003DMG400007536|PGSC0003DMT400019490
K08901
PGSC0003DMG400021727|PGSC0003DMT400055931
00196 Photosynthesis - antenna proteins (3)
K08908
PGSC0003DMG400014386|PGSC0003DMT400037285
K08912
PGSC0003DMG400008301|PGSC0003DMT400021392
K08916
PGSC0003DMG400026500|PGSC0003DMT400068129
00710 Carbon fixation in photosynthetic organisms (2)
K01100
PGSC0003DMG400027125|PGSC0003DMT400069750, PGSC0003DMG400027125|PGSC0003DMT400069751
K01602
PGSC0003DMG400019584|PGSC0003DMT400050381
00720 Carbon fixation pathways in prokaryotes (1)
K01648
PGSC0003DMG400029179|PGSC0003DMT400075021
00680 Methane metabolism (2)
K00830
PGSC0003DMG400004652|PGSC0003DMT400011851, PGSC0003DMG400004652|PGSC0003DMT400011850
K00850
PGSC0003DMG400025455|PGSC0003DMT400065450, PGSC0003DMG400025455|PGSC0003DMT400065449, PGSC0003DMG400025455|PGSC0003DMT400065447, PGSC0003DMG400025455|PGSC0003DMT400065451
00910 Nitrogen metabolism (1)
K02575
PGSC0003DMG400019674|PGSC0003DMT400050654
Lipid metabolism
00061 Fatty acid biosynthesis (1)
K01897
PGSC0003DMG400025174|PGSC0003DMT400064819, PGSC0003DMG400025174|PGSC0003DMT400064817, PGSC0003DMG400025174|PGSC0003DMT400064820, PGSC0003DMG400025174|PGSC0003DMT400064818, PGSC0003DMG400025174|PGSC0003DMT400064821, PGSC0003DMG400025174|PGSC0003DMT400064823
00062 Fatty acid elongation (1)
K15397
PGSC0003DMG400005563|PGSC0003DMT400014189, PGSC0003DMG400005563|PGSC0003DMT400014188, PGSC0003DMG400007390|PGSC0003DMT400019063, PGSC0003DMG400015553|PGSC0003DMT400040199
00071 Fatty acid degradation (3)
K01897
PGSC0003DMG400025174|PGSC0003DMT400064819, PGSC0003DMG400025174|PGSC0003DMT400064817, PGSC0003DMG400025174|PGSC0003DMT400064820, PGSC0003DMG400025174|PGSC0003DMT400064818, PGSC0003DMG400025174|PGSC0003DMT400064821, PGSC0003DMG400025174|PGSC0003DMT400064823
K07517
PGSC0003DMG400012768|PGSC0003DMT400033247
K10527
PGSC0003DMG400003906|PGSC0003DMT400009983, PGSC0003DMG400003906|PGSC0003DMT400009981, PGSC0003DMG400003906|PGSC0003DMT400009982
00100 Steroid biosynthesis (1)
K14674
PGSC0003DMG400008164|PGSC0003DMT400021082, PGSC0003DMG400008164|PGSC0003DMT400021080, PGSC0003DMG400008164|PGSC0003DMT400021081
00561 Glycerolipid metabolism (1)
K14674
PGSC0003DMG400008164|PGSC0003DMT400021082, PGSC0003DMG400008164|PGSC0003DMT400021080, PGSC0003DMG400008164|PGSC0003DMT400021081
00564 Glycerophospholipid metabolism (1)
K14674
PGSC0003DMG400008164|PGSC0003DMT400021082, PGSC0003DMG400008164|PGSC0003DMT400021080, PGSC0003DMG400008164|PGSC0003DMT400021081
00565 Ether lipid metabolism (1)
K14674
PGSC0003DMG400008164|PGSC0003DMT400021082, PGSC0003DMG400008164|PGSC0003DMT400021080, PGSC0003DMG400008164|PGSC0003DMT400021081
00590 Arachidonic acid metabolism (1)
K14674
PGSC0003DMG400008164|PGSC0003DMT400021082, PGSC0003DMG400008164|PGSC0003DMT400021080, PGSC0003DMG400008164|PGSC0003DMT400021081
00591 Linoleic acid metabolism (1)
K14674
PGSC0003DMG400008164|PGSC0003DMT400021082, PGSC0003DMG400008164|PGSC0003DMT400021080, PGSC0003DMG400008164|PGSC0003DMT400021081
00592 alpha-Linolenic acid metabolism (4)
K01723
PGSC0003DMG400010557|PGSC0003DMT400027377
K10527
PGSC0003DMG400003906|PGSC0003DMT400009983, PGSC0003DMG400003906|PGSC0003DMT400009981, PGSC0003DMG400003906|PGSC0003DMT400009982
K10529
PGSC0003DMG400000505|PGSC0003DMT400001350, PGSC0003DMG400005738|PGSC0003DMT400014714, PGSC0003DMG400005738|PGSC0003DMT400014712, PGSC0003DMG400005738|PGSC0003DMT400014713, PGSC0003DMG400005738|PGSC0003DMT400014715
K14674
PGSC0003DMG400008164|PGSC0003DMT400021082, PGSC0003DMG400008164|PGSC0003DMT400021080, PGSC0003DMG400008164|PGSC0003DMT400021081
Nucleotide metabolism
00240 Pyrimidine metabolism (1)
K01937
PGSC0003DMG400021499|PGSC0003DMT400055376, PGSC0003DMG400021499|PGSC0003DMT400055377, PGSC0003DMG400021499|PGSC0003DMT400055378, PGSC0003DMG400021499|PGSC0003DMT400055375
Amino acid metabolism
00250 Alanine, aspartate and glutamate metabolism (3)
K00827
PGSC0003DMG400011868|PGSC0003DMT400030976
K00830
PGSC0003DMG400004652|PGSC0003DMT400011851, PGSC0003DMG400004652|PGSC0003DMT400011850
K16871
PGSC0003DMG400024275|PGSC0003DMT400062373, PGSC0003DMG400024275|PGSC0003DMT400062374, PGSC0003DMG400024275|PGSC0003DMT400062372, PGSC0003DMG400024275|PGSC0003DMT400062370, PGSC0003DMG400024275|PGSC0003DMT400062368, PGSC0003DMG400024275|PGSC0003DMT400062369, PGSC0003DMG400024275|PGSC0003DMT400062371
00260 Glycine, serine and threonine metabolism (3)
K00827
PGSC0003DMG400011868|PGSC0003DMT400030976
K00830
PGSC0003DMG400004652|PGSC0003DMT400011851, PGSC0003DMG400004652|PGSC0003DMT400011850
K01620
PGSC0003DMG400011499|PGSC0003DMT400029950, PGSC0003DMG400011499|PGSC0003DMT400029948, PGSC0003DMG400011499|PGSC0003DMT400029947, PGSC0003DMG400011499|PGSC0003DMT400029949
00270 Cysteine and methionine metabolism (3)
K00826
PGSC0003DMG402011540|PGSC0003DMT400030121, PGSC0003DMG402011540|PGSC0003DMT400030118
K00827
PGSC0003DMG400011868|PGSC0003DMT400030976
K05933
PGSC0003DMG400021476|PGSC0003DMT400055332, PGSC0003DMG400021476|PGSC0003DMT400055331
00280 Valine, leucine and isoleucine degradation (4)
K00166
PGSC0003DMG400024860|PGSC0003DMT400063962
K00253
PGSC0003DMG400026901|PGSC0003DMT400069152
K00826
PGSC0003DMG402011540|PGSC0003DMT400030121, PGSC0003DMG402011540|PGSC0003DMT400030118
K00827
PGSC0003DMG400011868|PGSC0003DMT400030976
00290 Valine, leucine and isoleucine biosynthesis (1)
K00826
PGSC0003DMG402011540|PGSC0003DMT400030121, PGSC0003DMG402011540|PGSC0003DMT400030118
00350 Tyrosine metabolism (1)
K00457
PGSC0003DMG400017707|PGSC0003DMT400045647
00360 Phenylalanine metabolism (1)
K00457
PGSC0003DMG400017707|PGSC0003DMT400045647
Metabolism of cofactors and vitamins
00730 Thiamine metabolism (1)
K03146
PGSC0003DMG400019257|PGSC0003DMT400049574
00770 Pantothenate and CoA biosynthesis (1)
K00826
PGSC0003DMG402011540|PGSC0003DMT400030121, PGSC0003DMG402011540|PGSC0003DMT400030118
00860 Porphyrin and chlorophyll metabolism (1)
K00218
PGSC0003DMG400025007|PGSC0003DMT400064369, PGSC0003DMG400015356|PGSC0003DMT400039734, PGSC0003DMG400015356|PGSC0003DMT400039733
00130 Ubiquinone and other terpenoid-quinone biosynthesis (1)
K00457
PGSC0003DMG400017707|PGSC0003DMT400045647
Metabolism of terpenoids and polyketides
00909 Sesquiterpenoid and triterpenoid biosynthesis (1)
K15803
PGSC0003DMG400003022|PGSC0003DMT400007812
00904 Diterpenoid biosynthesis (1)
K04125
PGSC0003DMG400021095|PGSC0003DMT400054348
00906 Carotenoid biosynthesis (1)
K09840
PGSC0003DMG400001969|PGSC0003DMT400004981, PGSC0003DMG400001969|PGSC0003DMT400004980, PGSC0003DMG400027633|PGSC0003DMT400071048
00905 Brassinosteroid biosynthesis (1)
K09590
PGSC0003DMG400001374|PGSC0003DMT400003477
00908 Zeatin biosynthesis (1)
K13496
PGSC0003DMG400028632|PGSC0003DMT400073709
Biosynthesis of other secondary metabolites
00940 Phenylpropanoid biosynthesis (2)
K00430
PGSC0003DMG400011640|PGSC0003DMT400030402, PGSC0003DMG400014055|PGSC0003DMT400036487
K13065
PGSC0003DMG400018700|PGSC0003DMT400048130, PGSC0003DMG400018700|PGSC0003DMT400048131
00945 Stilbenoid, diarylheptanoid and gingerol biosynthesis (1)
K13065
PGSC0003DMG400018700|PGSC0003DMT400048130, PGSC0003DMG400018700|PGSC0003DMT400048131
00941 Flavonoid biosynthesis (1)
K13065
PGSC0003DMG400018700|PGSC0003DMT400048130, PGSC0003DMG400018700|PGSC0003DMT400048131
00944 Flavone and flavonol biosynthesis (1)
K22772
PGSC0003DMG400024344|PGSC0003DMT400062562
00966 Glucosinolate biosynthesis (1)
K00826
PGSC0003DMG402011540|PGSC0003DMT400030121, PGSC0003DMG402011540|PGSC0003DMT400030118
Genetic Information Processing
Folding, sorting and degradation
03018 RNA degradation (1)
K00850
PGSC0003DMG400025455|PGSC0003DMT400065450, PGSC0003DMG400025455|PGSC0003DMT400065449, PGSC0003DMG400025455|PGSC0003DMT400065447, PGSC0003DMG400025455|PGSC0003DMT400065451
Environmental Information Processing
Signal transduction
02020 Two-component system (1)
K01051
PGSC0003DMG400005206|PGSC0003DMT400013351, PGSC0003DMG400005206|PGSC0003DMT400013350
04016 MAPK signaling pathway - plant (1)
K13449
PGSC0003DMG400002028|PGSC0003DMT400005135
04066 HIF-1 signaling pathway (1)
K00850
PGSC0003DMG400025455|PGSC0003DMT400065450, PGSC0003DMG400025455|PGSC0003DMT400065449, PGSC0003DMG400025455|PGSC0003DMT400065447, PGSC0003DMG400025455|PGSC0003DMT400065451
04020 Calcium signaling pathway (1)
K05857
PGSC0003DMG400019179|PGSC0003DMT400049366, PGSC0003DMG400019179|PGSC0003DMT400049369, PGSC0003DMG400019179|PGSC0003DMT400049367, PGSC0003DMG400019179|PGSC0003DMT400049368
04070 Phosphatidylinositol signaling system (1)
K05857
PGSC0003DMG400019179|PGSC0003DMT400049366, PGSC0003DMG400019179|PGSC0003DMT400049369, PGSC0003DMG400019179|PGSC0003DMT400049367, PGSC0003DMG400019179|PGSC0003DMT400049368
04152 AMPK signaling pathway (1)
K00850
PGSC0003DMG400025455|PGSC0003DMT400065450, PGSC0003DMG400025455|PGSC0003DMT400065449, PGSC0003DMG400025455|PGSC0003DMT400065447, PGSC0003DMG400025455|PGSC0003DMT400065451
04075 Plant hormone signal transduction (3)
K13449
PGSC0003DMG400002028|PGSC0003DMT400005135
K14432
PGSC0003DMG400025889|PGSC0003DMT400066603
K14493
PGSC0003DMG400021991|PGSC0003DMT400056562, PGSC0003DMG400021991|PGSC0003DMT400056563
Cellular Processes
Transport and catabolism
04145 Phagosome (2)
K03661
PGSC0003DMG400007564|PGSC0003DMT400019560
K07375
PGSC0003DMG400014296|PGSC0003DMT400037094, PGSC0003DMG400014296|PGSC0003DMT400037093, PGSC0003DMG400014296|PGSC0003DMT400037095
04142 Lysosome (2)
K01369
PGSC0003DMG400029390|PGSC0003DMT400075572
K03661
PGSC0003DMG400007564|PGSC0003DMT400019560
04146 Peroxisome (3)
K00830
PGSC0003DMG400004652|PGSC0003DMT400011851, PGSC0003DMG400004652|PGSC0003DMT400011850
K01897
PGSC0003DMG400025174|PGSC0003DMT400064819, PGSC0003DMG400025174|PGSC0003DMT400064817, PGSC0003DMG400025174|PGSC0003DMT400064820, PGSC0003DMG400025174|PGSC0003DMT400064818, PGSC0003DMG400025174|PGSC0003DMT400064821, PGSC0003DMG400025174|PGSC0003DMT400064823
K11517
PGSC0003DMG400027654|PGSC0003DMT400071115
Cell growth and death
04216 Ferroptosis (1)
K01897
PGSC0003DMG400025174|PGSC0003DMT400064819, PGSC0003DMG400025174|PGSC0003DMT400064817, PGSC0003DMG400025174|PGSC0003DMT400064820, PGSC0003DMG400025174|PGSC0003DMT400064818, PGSC0003DMG400025174|PGSC0003DMT400064821, PGSC0003DMG400025174|PGSC0003DMT400064823
Cellular community - eukaryotes
04540 Gap junction (1)
K07375
PGSC0003DMG400014296|PGSC0003DMT400037094, PGSC0003DMG400014296|PGSC0003DMT400037093, PGSC0003DMG400014296|PGSC0003DMT400037095
Cellular community - prokaryotes
02024 Quorum sensing (1)
K01897
PGSC0003DMG400025174|PGSC0003DMT400064819, PGSC0003DMG400025174|PGSC0003DMT400064817, PGSC0003DMG400025174|PGSC0003DMT400064820, PGSC0003DMG400025174|PGSC0003DMT400064818, PGSC0003DMG400025174|PGSC0003DMT400064821, PGSC0003DMG400025174|PGSC0003DMT400064823
Organismal Systems
Immune system
04612 Antigen processing and presentation (1)
K01369
PGSC0003DMG400029390|PGSC0003DMT400075572
Endocrine system
04922 Glucagon signaling pathway (1)
K00850
PGSC0003DMG400025455|PGSC0003DMT400065450, PGSC0003DMG400025455|PGSC0003DMT400065449, PGSC0003DMG400025455|PGSC0003DMT400065447, PGSC0003DMG400025455|PGSC0003DMT400065451
04920 Adipocytokine signaling pathway (1)
K01897
PGSC0003DMG400025174|PGSC0003DMT400064819, PGSC0003DMG400025174|PGSC0003DMT400064817, PGSC0003DMG400025174|PGSC0003DMT400064820, PGSC0003DMG400025174|PGSC0003DMT400064818, PGSC0003DMG400025174|PGSC0003DMT400064821, PGSC0003DMG400025174|PGSC0003DMT400064823
03320 PPAR signaling pathway (1)
K01897
PGSC0003DMG400025174|PGSC0003DMT400064819, PGSC0003DMG400025174|PGSC0003DMT400064817, PGSC0003DMG400025174|PGSC0003DMT400064820, PGSC0003DMG400025174|PGSC0003DMT400064818, PGSC0003DMG400025174|PGSC0003DMT400064821, PGSC0003DMG400025174|PGSC0003DMT400064823
04919 Thyroid hormone signaling pathway (1)
K05857
PGSC0003DMG400019179|PGSC0003DMT400049366, PGSC0003DMG400019179|PGSC0003DMT400049369, PGSC0003DMG400019179|PGSC0003DMT400049367, PGSC0003DMG400019179|PGSC0003DMT400049368
Nervous system
04721 Synaptic vesicle cycle (1)
K03661
PGSC0003DMG400007564|PGSC0003DMT400019560
Development and regeneration
04361 Axon regeneration (1)
K11593
PGSC0003DMG400030166|PGSC0003DMT400077569
Environmental adaptation
04714 Thermogenesis (1)
K01897
PGSC0003DMG400025174|PGSC0003DMT400064819, PGSC0003DMG400025174|PGSC0003DMT400064817, PGSC0003DMG400025174|PGSC0003DMT400064820, PGSC0003DMG400025174|PGSC0003DMT400064818, PGSC0003DMG400025174|PGSC0003DMT400064821, PGSC0003DMG400025174|PGSC0003DMT400064823
04626 Plant-pathogen interaction (2)
K13449
PGSC0003DMG400002028|PGSC0003DMT400005135
K15397
PGSC0003DMG400005563|PGSC0003DMT400014189, PGSC0003DMG400005563|PGSC0003DMT400014188, PGSC0003DMG400007390|PGSC0003DMT400019063, PGSC0003DMG400015553|PGSC0003DMT400040199
Human Diseases
Cancer: overview
05230 Central carbon metabolism in cancer (1)
K00850
PGSC0003DMG400025455|PGSC0003DMT400065450, PGSC0003DMG400025455|PGSC0003DMT400065449, PGSC0003DMG400025455|PGSC0003DMT400065447, PGSC0003DMG400025455|PGSC0003DMT400065451
Immune disease
05323 Rheumatoid arthritis (1)
K03661
PGSC0003DMG400007564|PGSC0003DMT400019560
Endocrine and metabolic disease
04933 AGE-RAGE signaling pathway in diabetic complications (1)
K05857
PGSC0003DMG400019179|PGSC0003DMT400049366, PGSC0003DMG400019179|PGSC0003DMT400049369, PGSC0003DMG400019179|PGSC0003DMT400049367, PGSC0003DMG400019179|PGSC0003DMT400049368
Infectious disease: bacterial
05110 Vibrio cholerae infection (1)
K03661
PGSC0003DMG400007564|PGSC0003DMT400019560
05120 Epithelial cell signaling in Helicobacter pylori infection (1)
K03661
PGSC0003DMG400007564|PGSC0003DMT400019560
05130 Pathogenic Escherichia coli infection (1)
K07375
PGSC0003DMG400014296|PGSC0003DMT400037094, PGSC0003DMG400014296|PGSC0003DMT400037093, PGSC0003DMG400014296|PGSC0003DMT400037095
05131 Shigellosis (1)
K05857
PGSC0003DMG400019179|PGSC0003DMT400049366, PGSC0003DMG400019179|PGSC0003DMT400049369, PGSC0003DMG400019179|PGSC0003DMT400049367, PGSC0003DMG400019179|PGSC0003DMT400049368
05152 Tuberculosis (1)
K03661
PGSC0003DMG400007564|PGSC0003DMT400019560
Infectious disease: viral
05165 Human papillomavirus infection (1)
K03661
PGSC0003DMG400007564|PGSC0003DMT400019560

[truncated: 3 more sheets: S5, S6, S7]
